# Supplementary material for: Bis(μ-diisopropyl­hydoxylaminato)-κ2 O:N;κ2 O:O-bis­[(diisopropyl­hydoxylaminato-κO)beryllium]
Source: Acta Crystallogr Sect E Struct Rep Online. 2012 Nov 10;68(Pt 12):m1463. doi: 10.1107/S1600536812045655 (PMC3588725; doi:10.1107/S1600536812045655)
Supplement: Supplementary file 1 [file e-68-m1463-sup1.cif]

##############################################################################
#                                                                            #
# This CIF contains the data in a paper accepted for publication in          #
# Acta Crystallographica Section E. It conforms to the requirements of       #
# Notes for Authors for Acta Crystallographica Section E, and has been       #
# peer reviewed under the auspices of the IUCr Commission on Journals.       #
#                                                                            #
# Full details of the Crystallographic Information File format               #
# are given in the paper "The Crystallographic Information File (CIF):       #
# a New Standard Archive File for Crystallography" by S. R. Hall, F. H.      #
# Allen and I. D. Brown [Acta Cryst. (1991), A47, 655-685].                  #
#                                                                            #
# The current version of the core CIF dictionary is obtainable from          #
# ftp://ftp.iucr.org/pub/cif_core.dic.                                       #
#                                                                            #
# Software is freely available for graphical display of the structure(s)     #
# in this CIF. For information consult the CIF software page                 #
# http://www.iucr.org/resources/cif/software.                                #
#                                                                            #
# This file may be used for bona fide research purposes within the           #
# scientific community so long as proper attribution is given to the journal # 
# article from which it was obtained.                                        #
#                                                                            #
##############################################################################
data_I
_audit_creation_method     SHELXL-97
_chemical_name_systematic
;
Bis(\m-diisopropylhydoxylaminato)-
\k^2^<i>O</i>:<i>N</i>;\k^2^<i>O</i>:<i>O</i>-
bis[(diisopropylhydoxylaminato-\k<i>O</i>)beryllium]
;
_chemical_name_common     ?
_chemical_formula_moiety     'C24 H56 Be2 N4 O4'
_chemical_formula_sum     'C24 H56 Be2 N4 O4'
_chemical_formula_iupac     '[Be2 (C6 H14 N O)4]'
_chemical_formula_weight     482.75
_chemical_melting_point     ?
_symmetry_cell_setting     triclinic
_symmetry_space_group_name_H-M     'P -1'
_symmetry_space_group_name_Hall     '-P 1'
loop_
    _symmetry_equiv_pos_as_xyz
    'x, y, z'
    '-x, -y, -z'
_cell_length_a     8.2156(17)
_cell_length_b     13.248(3)
_cell_length_c     14.317(3)
_cell_angle_alpha     98.82(2)
_cell_angle_beta     97.42(2)
_cell_angle_gamma     102.42(2)
_cell_volume     1482.5(5)
_cell_formula_units_Z     2
_cell_measurement_reflns_used     5000
_cell_measurement_theta_min     4.3
_cell_measurement_theta_max     25.2
_cell_measurement_temperature     110(2)
_cell_special_details     ?
_exptl_crystal_description     'block'
_exptl_crystal_colour     'colourless'
_exptl_crystal_size_max     0.20
_exptl_crystal_size_mid     0.10
_exptl_crystal_size_min     0.05
_exptl_crystal_density_diffrn     1.081
_exptl_crystal_density_meas     ?
_exptl_crystal_density_method     'not measured'
_exptl_crystal_F_000     536
_exptl_absorpt_coefficient_mu     0.071
_exptl_absorpt_correction_type     none
_exptl_absorpt_process_details     ?
_exptl_absorpt_correction_T_min     ?
_exptl_absorpt_correction_T_max     ?
_exptl_special_details     ?
_diffrn_ambient_temperature     110(2)
_diffrn_radiation_type     MoK\a
_diffrn_radiation_wavelength     0.71073
_diffrn_radiation_source     'sealed tube'
_diffrn_radiation_monochromator     graphite
_diffrn_measurement_device_type     'Stoe IPDS'
_diffrn_measurement_method     'rotation'
_diffrn_detector_area_resol_mean     ?
_diffrn_reflns_number     20278
_diffrn_reflns_av_R_equivalents     0.1620
_diffrn_reflns_av_sigmaI/netI     0.1199
_diffrn_reflns_theta_min     4.21
_diffrn_reflns_theta_max     25.77
_diffrn_reflns_theta_full     25.77
_diffrn_measured_fraction_theta_max     0.919
_diffrn_measured_fraction_theta_full     0.919
_diffrn_reflns_limit_h_min     -10
_diffrn_reflns_limit_h_max     9
_diffrn_reflns_limit_k_min     -16
_diffrn_reflns_limit_k_max     16
_diffrn_reflns_limit_l_min     -17
_diffrn_reflns_limit_l_max     17
_refine_special_details
;
Refinement of <i>F</i>^2^ against ALL reflections. The weighted <i>R</i>-factor
<i>wR</i> and goodness of fit <i>S</i> are based on <i>F</i>^2^, conventional
<i>R</i>-factors <i>R</i> are based on <i>F</i>, with <i>F</i> set to zero for
negative <i>F</i>^2^. The threshold expression of <i>F</i>^2^ >
\s(<i>F</i>^2^) is used only for calculating <i>R</i>-factors(gt) <i>etc</i>.
and is not relevant to the choice of reflections for refinement.
<i>R</i>-factors based on <i>F</i>^2^ are statistically about twice as large
as those based on <i>F</i>, and <i>R</i>- factors based on ALL data will be
even larger.
;
_reflns_number_total     5220
_reflns_number_gt     2359
_reflns_threshold_expression     I>2sigma(I)
_refine_ls_structure_factor_coef     Fsqd
_refine_ls_matrix_type     full
_refine_ls_R_factor_all     0.1557
_refine_ls_R_factor_gt     0.0611
_refine_ls_wR_factor_gt     0.1270
_refine_ls_wR_factor_ref     0.1688
_refine_ls_goodness_of_fit_ref     0.977
_refine_ls_restrained_S_all     0.977
_refine_ls_number_reflns     5220
_refine_ls_number_parameters     323
_refine_ls_number_restraints     0
_refine_ls_number_constraints     0
_refine_ls_hydrogen_treatment     constr
_refine_ls_weighting_scheme     calc
_refine_ls_weighting_details
         'calc w=1/[\s^2^(Fo^2^)+(0.0603P)^2^+0.0000P] where P=(Fo^2^+2Fc^2^)/3'
_atom_sites_solution_hydrogens     geom
_atom_sites_solution_primary     direct
_atom_sites_solution_secondary     difmap
_refine_ls_shift/su_max     0.000
_refine_ls_shift/su_mean     0.000
_refine_diff_density_max     0.174
_refine_diff_density_min     -0.219
_refine_ls_extinction_method     none
_refine_ls_extinction_coef     ?
loop_
    _atom_type_symbol
    _atom_type_description
    _atom_type_scat_dispersion_real
    _atom_type_scat_dispersion_imag
    _atom_type_scat_source
    'C' 'C' 0.0033 0.0016
                         'International Tables Vol C Tables 4.2.6.8 and 6.1.1.4'
    'H' 'H' 0.0000 0.0000
                         'International Tables Vol C Tables 4.2.6.8 and 6.1.1.4'
    'Be' 'Be' 0.0005 0.0002
                         'International Tables Vol C Tables 4.2.6.8 and 6.1.1.4'
    'N' 'N' 0.0061 0.0033
                         'International Tables Vol C Tables 4.2.6.8 and 6.1.1.4'
    'O' 'O' 0.0106 0.0060
                         'International Tables Vol C Tables 4.2.6.8 and 6.1.1.4'
_computing_data_collection     'X-AREA (Stoe & Cie, 2012)'
_computing_cell_refinement     'X-AREA (Stoe & Cie, 2012)'
_computing_data_reduction     'X-RED32 (Stoe & Cie, 2012)'
_computing_structure_solution     'SHELXS97 (Sheldrick, 2008)'
_computing_structure_refinement     'SHELXL97 (Sheldrick, 2008)'
_computing_molecular_graphics     'PLATON (Spek, 2009)'
_computing_publication_material     'publCIF (Westrip, 2010)'
loop_
    _atom_site_type_symbol
    _atom_site_label
    _atom_site_fract_x
    _atom_site_fract_y
    _atom_site_fract_z
    _atom_site_U_iso_or_equiv
    _atom_site_adp_type
    _atom_site_calc_flag
    _atom_site_refinement_flags
    _atom_site_occupancy
    _atom_site_symmetry_multiplicity
    _atom_site_disorder_assembly
    _atom_site_disorder_group
    O O1 0.0493(3) 0.11429(16) 0.64521(17) 0.0425(6) Uani d . 1 1 . .
    N N1 0.1242(3) 0.1998(2) 0.6006(2) 0.0406(7) Uani d . 1 1 . .
    Be Be1 0.2326(6) 0.3041(3) 0.6921(3) 0.0413(11) Uani d . 1 1 . .
    O O2 0.0366(3) 0.07170(16) 0.82450(17) 0.0454(6) Uani d . 1 1 . .
    N N2 -0.0419(3) -0.03765(19) 0.7809(2) 0.0415(7) Uani d . 1 1 . .
    Be Be2 0.0876(5) 0.1400(3) 0.7543(3) 0.0399(11) Uani d . 1 1 . .
    O O3 0.1982(3) 0.25866(16) 0.78337(17) 0.0415(6) Uani d . 1 1 . .
    N N3 0.2877(4) 0.3196(2) 0.8786(2) 0.0437(7) Uani d . 1 1 . .
    O O4 0.3156(3) 0.39645(16) 0.65618(18) 0.0449(6) Uani d . 1 1 . .
    N N4 0.3860(3) 0.50261(19) 0.7113(2) 0.0408(7) Uani d . 1 1 . .
    C C11 0.2354(4) 0.1547(3) 0.5371(3) 0.0446(9) Uani d . 1 1 . .
    H H11 0.1673 0.0866 0.4967 0.054 Uiso calc R 1 1 . .
    C C12 0.3817(5) 0.1326(3) 0.6004(3) 0.0560(10) Uani d . 1 1 . .
    H H12A 0.4490 0.0977 0.5603 0.084 Uiso calc R 1 1 . .
    H H12B 0.3376 0.0869 0.6437 0.084 Uiso calc R 1 1 . .
    H H12C 0.4529 0.1991 0.6382 0.084 Uiso calc R 1 1 . .
    C C13 0.3003(6) 0.2276(3) 0.4717(3) 0.0601(11) Uani d . 1 1 . .
    H H13A 0.2059 0.2320 0.4244 0.090 Uiso calc R 1 1 . .
    H H13B 0.3835 0.2003 0.4386 0.090 Uiso calc R 1 1 . .
    H H13C 0.3537 0.2977 0.5097 0.090 Uiso calc R 1 1 . .
    C C14 -0.0187(4) 0.2287(3) 0.5431(3) 0.0468(9) Uani d . 1 1 . .
    H H14 0.0312 0.2870 0.5109 0.056 Uiso calc R 1 1 . .
    C C15 -0.1278(5) 0.2706(3) 0.6101(3) 0.0577(11) Uani d . 1 1 . .
    H H15A -0.1862 0.2133 0.6386 0.087 Uiso calc R 1 1 . .
    H H15B -0.2114 0.2990 0.5739 0.087 Uiso calc R 1 1 . .
    H H15C -0.0563 0.3264 0.6610 0.087 Uiso calc R 1 1 . .
    C C16 -0.1257(5) 0.1398(3) 0.4662(3) 0.0623(12) Uani d . 1 1 . .
    H H16A -0.0545 0.1152 0.4222 0.094 Uiso calc R 1 1 . .
    H H16B -0.2144 0.1648 0.4305 0.094 Uiso calc R 1 1 . .
    H H16C -0.1778 0.0818 0.4959 0.094 Uiso calc R 1 1 . .
    C C21 0.0464(5) -0.1004(3) 0.8373(3) 0.0476(9) Uani d . 1 1 . .
    H H21 0.0360 -0.0819 0.9064 0.057 Uiso calc R 1 1 . .
    C C22 -0.0306(5) -0.2169(3) 0.8010(3) 0.0647(12) Uani d . 1 1 . .
    H H22A -0.1447 -0.2352 0.8167 0.097 Uiso calc R 1 1 . .
    H H22B 0.0397 -0.2577 0.8316 0.097 Uiso calc R 1 1 . .
    H H22C -0.0365 -0.2330 0.7314 0.097 Uiso calc R 1 1 . .
    C C23 0.2317(5) -0.0756(3) 0.8273(3) 0.0619(11) Uani d . 1 1 . .
    H H23A 0.2415 -0.0873 0.7592 0.093 Uiso calc R 1 1 . .
    H H23B 0.2889 -0.1215 0.8598 0.093 Uiso calc R 1 1 . .
    H H23C 0.2844 -0.0019 0.8565 0.093 Uiso calc R 1 1 . .
    C C24 -0.2226(4) -0.0542(3) 0.7891(3) 0.0484(10) Uani d . 1 1 . .
    H H24 -0.2763 -0.1304 0.7633 0.058 Uiso calc R 1 1 . .
    C C25 -0.3057(5) 0.0085(3) 0.7246(3) 0.0576(11) Uani d . 1 1 . .
    H H25A -0.2711 0.0834 0.7537 0.086 Uiso calc R 1 1 . .
    H H25B -0.4289 -0.0157 0.7170 0.086 Uiso calc R 1 1 . .
    H H25C -0.2705 -0.0019 0.6617 0.086 Uiso calc R 1 1 . .
    C C26 -0.2600(5) -0.0305(3) 0.8900(3) 0.0624(11) Uani d . 1 1 . .
    H H26A -0.2184 -0.0779 0.9283 0.094 Uiso calc R 1 1 . .
    H H26B -0.3823 -0.0409 0.8878 0.094 Uiso calc R 1 1 . .
    H H26C -0.2034 0.0425 0.9193 0.094 Uiso calc R 1 1 . .
    C C31 0.1634(5) 0.3670(3) 0.9256(3) 0.0508(10) Uani d . 1 1 . .
    H H31 0.2247 0.4063 0.9902 0.061 Uiso calc R 1 1 . .
    C C32 0.1153(5) 0.4483(3) 0.8714(3) 0.0613(11) Uani d . 1 1 . .
    H H32A 0.2171 0.4911 0.8552 0.092 Uiso calc R 1 1 . .
    H H32B 0.0613 0.4936 0.9114 0.092 Uiso calc R 1 1 . .
    H H32C 0.0364 0.4129 0.8124 0.092 Uiso calc R 1 1 . .
    C C33 0.0087(6) 0.2913(3) 0.9430(4) 0.0710(13) Uani d . 1 1 . .
    H H33A -0.0626 0.2561 0.8815 0.106 Uiso calc R 1 1 . .
    H H33B -0.0554 0.3302 0.9821 0.106 Uiso calc R 1 1 . .
    H H33C 0.0441 0.2386 0.9768 0.106 Uiso calc R 1 1 . .
    C C34 0.3584(5) 0.2466(3) 0.9307(3) 0.0508(10) Uani d . 1 1 . .
    H H34 0.2658 0.1855 0.9350 0.061 Uiso calc R 1 1 . .
    C C35 0.4895(5) 0.2079(3) 0.8798(3) 0.0597(11) Uani d . 1 1 . .
    H H35A 0.4369 0.1708 0.8147 0.090 Uiso calc R 1 1 . .
    H H35B 0.5359 0.1598 0.9151 0.090 Uiso calc R 1 1 . .
    H H35C 0.5806 0.2679 0.8765 0.090 Uiso calc R 1 1 . .
    C C36 0.4425(6) 0.3052(4) 1.0308(3) 0.0769(14) Uani d . 1 1 . .
    H H36A 0.5129 0.3737 1.0267 0.115 Uiso calc R 1 1 . .
    H H36B 0.5132 0.2641 1.0606 0.115 Uiso calc R 1 1 . .
    H H36C 0.3555 0.3158 1.0696 0.115 Uiso calc R 1 1 . .
    C C41 0.3229(4) 0.5723(3) 0.6515(3) 0.0467(9) Uani d . 1 1 . .
    H H41 0.3582 0.5599 0.5872 0.056 Uiso calc R 1 1 . .
    C C42 0.1321(5) 0.5490(3) 0.6387(3) 0.0613(11) Uani d . 1 1 . .
    H H42A 0.0842 0.4764 0.6048 0.092 Uiso calc R 1 1 . .
    H H42B 0.0914 0.5974 0.6013 0.092 Uiso calc R 1 1 . .
    H H42C 0.0969 0.5581 0.7017 0.092 Uiso calc R 1 1 . .
    C C43 0.3965(5) 0.6860(3) 0.6994(3) 0.0624(12) Uani d . 1 1 . .
    H H43A 0.3752 0.6961 0.7656 0.094 Uiso calc R 1 1 . .
    H H43B 0.3433 0.7316 0.6642 0.094 Uiso calc R 1 1 . .
    H H43C 0.5186 0.7039 0.6994 0.094 Uiso calc R 1 1 . .
    C C44 0.5723(4) 0.5197(3) 0.7237(3) 0.0470(9) Uani d . 1 1 . .
    H H44 0.6210 0.5937 0.7584 0.056 Uiso calc R 1 1 . .
    C C45 0.6278(5) 0.4488(3) 0.7884(3) 0.0603(11) Uani d . 1 1 . .
    H H45A 0.5682 0.4513 0.8434 0.090 Uiso calc R 1 1 . .
    H H45B 0.7500 0.4728 0.8111 0.090 Uiso calc R 1 1 . .
    H H45C 0.6013 0.3764 0.7526 0.090 Uiso calc R 1 1 . .
    C C46 0.6461(5) 0.5079(3) 0.6317(3) 0.0604(11) Uani d . 1 1 . .
    H H46A 0.5945 0.4380 0.5929 0.091 Uiso calc R 1 1 . .
    H H46B 0.7686 0.5165 0.6475 0.091 Uiso calc R 1 1 . .
    H H46C 0.6230 0.5618 0.5955 0.091 Uiso calc R 1 1 . .
loop_
    _atom_site_aniso_label
    _atom_site_aniso_U_11
    _atom_site_aniso_U_22
    _atom_site_aniso_U_33
    _atom_site_aniso_U_12
    _atom_site_aniso_U_13
    _atom_site_aniso_U_23
    O1 0.0456(13) 0.0334(12) 0.0449(16) 0.0015(10) 0.0067(11) 0.0084(10)
    N1 0.0435(15) 0.0342(14) 0.0440(19) 0.0069(12) 0.0066(13) 0.0109(12)
    Be1 0.040(2) 0.037(2) 0.042(3) 0.0016(19) 0.009(2) 0.0029(19)
    O2 0.0464(14) 0.0352(12) 0.0473(16) 0.0003(10) 0.0035(11) 0.0022(10)
    N2 0.0387(15) 0.0319(14) 0.049(2) 0.0029(12) 0.0026(14) 0.0058(13)
    Be2 0.038(2) 0.038(2) 0.041(3) 0.0036(18) 0.005(2) 0.0078(19)
    O3 0.0405(12) 0.0366(12) 0.0399(15) 0.0030(10) -0.0006(10) -0.0006(10)
    N3 0.0471(17) 0.0424(16) 0.0347(18) 0.0055(13) -0.0002(14) -0.0011(12)
    O4 0.0483(13) 0.0320(12) 0.0477(16) 0.0022(10) 0.0048(11) 0.0003(10)
    N4 0.0420(15) 0.0273(14) 0.0484(19) 0.0031(11) 0.0020(13) 0.0050(12)
    C11 0.049(2) 0.0362(18) 0.045(2) 0.0063(15) 0.0083(17) 0.0022(15)
    C12 0.052(2) 0.053(2) 0.060(3) 0.0120(18) 0.0070(19) 0.0014(18)
    C13 0.075(3) 0.050(2) 0.055(3) 0.008(2) 0.021(2) 0.0089(18)
    C14 0.048(2) 0.0366(18) 0.051(2) 0.0068(15) -0.0053(18) 0.0097(16)
    C15 0.047(2) 0.054(2) 0.071(3) 0.0150(18) 0.005(2) 0.010(2)
    C16 0.065(3) 0.051(2) 0.062(3) 0.0111(19) -0.012(2) 0.0035(19)
    C21 0.051(2) 0.0422(19) 0.047(2) 0.0076(16) 0.0034(18) 0.0115(16)
    C22 0.069(3) 0.045(2) 0.075(3) 0.0069(19) 0.003(2) 0.012(2)
    C23 0.050(2) 0.059(2) 0.076(3) 0.0136(19) 0.008(2) 0.010(2)
    C24 0.0353(19) 0.047(2) 0.058(3) 0.0014(15) 0.0062(18) 0.0097(17)
    C25 0.048(2) 0.062(2) 0.064(3) 0.0139(18) 0.004(2) 0.015(2)
    C26 0.054(2) 0.072(3) 0.066(3) 0.012(2) 0.020(2) 0.020(2)
    C31 0.055(2) 0.049(2) 0.043(2) 0.0100(17) 0.0112(18) -0.0044(17)
    C32 0.057(2) 0.057(2) 0.068(3) 0.0160(19) 0.013(2) 0.003(2)
    C33 0.073(3) 0.063(3) 0.079(4) 0.014(2) 0.038(3) 0.004(2)
    C34 0.055(2) 0.052(2) 0.042(2) 0.0074(18) 0.0027(18) 0.0120(17)
    C35 0.055(2) 0.059(2) 0.065(3) 0.0181(19) -0.001(2) 0.016(2)
    C36 0.090(3) 0.074(3) 0.054(3) 0.016(2) -0.018(2) 0.001(2)
    C41 0.050(2) 0.0396(19) 0.050(2) 0.0095(16) 0.0088(18) 0.0101(16)
    C42 0.048(2) 0.056(2) 0.078(3) 0.0118(18) -0.002(2) 0.018(2)
    C43 0.064(3) 0.038(2) 0.078(3) 0.0074(18) 0.000(2) 0.0071(19)
    C44 0.0338(18) 0.0428(19) 0.059(3) 0.0017(15) 0.0042(17) 0.0068(17)
    C45 0.045(2) 0.067(3) 0.066(3) 0.0125(19) 0.002(2) 0.015(2)
    C46 0.050(2) 0.060(2) 0.075(3) 0.0095(19) 0.021(2) 0.018(2)
_geom_special_details
;
All e.s.d.'s (except the e.s.d. in the dihedral angle between two l.s. planes)
are estimated using the full covariance matrix. The cell e.s.d.'s are taken
into account individually in the estimation of e.s.d.'s in distances, angles
and torsion angles; correlations between e.s.d.'s in cell parameters are only
used when they are defined by crystal symmetry. An approximate (isotropic)
treatment of cell e.s.d.'s is used for estimating e.s.d.'s involving l.s.
planes.
;
loop_
    _geom_bond_atom_site_label_1
    _geom_bond_atom_site_label_2
    _geom_bond_site_symmetry_2
    _geom_bond_distance
    _geom_bond_publ_flag
    O1 N1 . 1.447(3) ?
    O1 Be2 . 1.522(5) ?
    N1 C14 . 1.498(4) ?
    N1 C11 . 1.517(5) ?
    N1 Be1 . 1.741(5) ?
    Be1 O4 . 1.467(5) ?
    Be1 O3 . 1.554(5) ?
    Be1 Be2 . 2.587(6) ?
    O2 N2 . 1.457(3) ?
    O2 Be2 . 1.493(5) ?
    N2 C24 . 1.476(4) ?
    N2 C21 . 1.478(4) ?
    Be2 O3 . 1.600(5) ?
    O3 N3 . 1.483(3) ?
    N3 C34 . 1.476(5) ?
    N3 C31 . 1.488(5) ?
    O4 N4 . 1.459(3) ?
    N4 C41 . 1.479(4) ?
    N4 C44 . 1.481(4) ?
    C11 C13 . 1.509(5) ?
    C11 C12 . 1.517(5) ?
    C11 H11 . 1.0000 ?
    C12 H12A . 0.9800 ?
    C12 H12B . 0.9800 ?
    C12 H12C . 0.9800 ?
    C13 H13A . 0.9800 ?
    C13 H13B . 0.9800 ?
    C13 H13C . 0.9800 ?
    C14 C16 . 1.511(5) ?
    C14 C15 . 1.517(6) ?
    C14 H14 . 1.0000 ?
    C15 H15A . 0.9800 ?
    C15 H15B . 0.9800 ?
    C15 H15C . 0.9800 ?
    C16 H16A . 0.9800 ?
    C16 H16B . 0.9800 ?
    C16 H16C . 0.9800 ?
    C21 C22 . 1.517(5) ?
    C21 C23 . 1.517(5) ?
    C21 H21 . 1.0000 ?
    C22 H22A . 0.9800 ?
    C22 H22B . 0.9800 ?
    C22 H22C . 0.9800 ?
    C23 H23A . 0.9800 ?
    C23 H23B . 0.9800 ?
    C23 H23C . 0.9800 ?
    C24 C26 . 1.516(6) ?
    C24 C25 . 1.525(5) ?
    C24 H24 . 1.0000 ?
    C25 H25A . 0.9800 ?
    C25 H25B . 0.9800 ?
    C25 H25C . 0.9800 ?
    C26 H26A . 0.9800 ?
    C26 H26B . 0.9800 ?
    C26 H26C . 0.9800 ?
    C31 C32 . 1.509(6) ?
    C31 C33 . 1.514(5) ?
    C31 H31 . 1.0000 ?
    C32 H32A . 0.9800 ?
    C32 H32B . 0.9800 ?
    C32 H32C . 0.9800 ?
    C33 H33A . 0.9800 ?
    C33 H33B . 0.9800 ?
    C33 H33C . 0.9800 ?
    C34 C35 . 1.510(6) ?
    C34 C36 . 1.518(5) ?
    C34 H34 . 1.0000 ?
    C35 H35A . 0.9800 ?
    C35 H35B . 0.9800 ?
    C35 H35C . 0.9800 ?
    C36 H36A . 0.9800 ?
    C36 H36B . 0.9800 ?
    C36 H36C . 0.9800 ?
    C41 C42 . 1.512(5) ?
    C41 C43 . 1.514(5) ?
    C41 H41 . 1.0000 ?
    C42 H42A . 0.9800 ?
    C42 H42B . 0.9800 ?
    C42 H42C . 0.9800 ?
    C43 H43A . 0.9800 ?
    C43 H43B . 0.9800 ?
    C43 H43C . 0.9800 ?
    C44 C45 . 1.513(5) ?
    C44 C46 . 1.520(6) ?
    C44 H44 . 1.0000 ?
    C45 H45A . 0.9800 ?
    C45 H45B . 0.9800 ?
    C45 H45C . 0.9800 ?
    C46 H46A . 0.9800 ?
    C46 H46B . 0.9800 ?
    C46 H46C . 0.9800 ?
loop_
    _geom_angle_atom_site_label_1
    _geom_angle_atom_site_label_2
    _geom_angle_atom_site_label_3
    _geom_angle_site_symmetry_1
    _geom_angle_site_symmetry_3
    _geom_angle
    _geom_angle_publ_flag
    N1 O1 Be2 . . 113.4(2) ?
    O1 N1 C14 . . 106.6(2) ?
    O1 N1 C11 . . 105.0(2) ?
    C14 N1 C11 . . 111.8(3) ?
    O1 N1 Be1 . . 107.4(3) ?
    C14 N1 Be1 . . 110.8(3) ?
    C11 N1 Be1 . . 114.6(3) ?
    O4 Be1 O3 . . 144.9(3) ?
    O4 Be1 N1 . . 112.9(3) ?
    O3 Be1 N1 . . 102.2(3) ?
    O4 Be1 Be2 . . 179.4(3) ?
    O3 Be1 Be2 . . 35.46(16) ?
    N1 Be1 Be2 . . 66.72(19) ?
    N2 O2 Be2 . . 113.9(3) ?
    O2 N2 C24 . . 106.3(3) ?
    O2 N2 C21 . . 105.3(2) ?
    C24 N2 C21 . . 112.7(3) ?
    O2 Be2 O1 . . 129.0(3) ?
    O2 Be2 O3 . . 124.3(3) ?
    O1 Be2 O3 . . 106.7(3) ?
    O2 Be2 Be1 . . 158.5(3) ?
    O1 Be2 Be1 . . 72.4(2) ?
    O3 Be2 Be1 . . 34.30(16) ?
    N3 O3 Be1 . . 119.2(2) ?
    N3 O3 Be2 . . 129.8(3) ?
    Be1 O3 Be2 . . 110.2(3) ?
    C34 N3 O3 . . 107.3(2) ?
    C34 N3 C31 . . 114.6(3) ?
    O3 N3 C31 . . 107.2(2) ?
    N4 O4 Be1 . . 126.9(3) ?
    O4 N4 C41 . . 104.9(2) ?
    O4 N4 C44 . . 106.6(3) ?
    C41 N4 C44 . . 112.3(3) ?
    C13 C11 N1 . . 112.1(3) ?
    C13 C11 C12 . . 110.4(3) ?
    N1 C11 C12 . . 108.7(3) ?
    C13 C11 H11 . . 108.5 ?
    N1 C11 H11 . . 108.5 ?
    C12 C11 H11 . . 108.5 ?
    C11 C12 H12A . . 109.5 ?
    C11 C12 H12B . . 109.5 ?
    H12A C12 H12B . . 109.5 ?
    C11 C12 H12C . . 109.5 ?
    H12A C12 H12C . . 109.5 ?
    H12B C12 H12C . . 109.5 ?
    C11 C13 H13A . . 109.5 ?
    C11 C13 H13B . . 109.5 ?
    H13A C13 H13B . . 109.5 ?
    C11 C13 H13C . . 109.5 ?
    H13A C13 H13C . . 109.5 ?
    H13B C13 H13C . . 109.5 ?
    N1 C14 C16 . . 113.9(3) ?
    N1 C14 C15 . . 109.4(3) ?
    C16 C14 C15 . . 110.3(3) ?
    N1 C14 H14 . . 107.7 ?
    C16 C14 H14 . . 107.7 ?
    C15 C14 H14 . . 107.7 ?
    C14 C15 H15A . . 109.5 ?
    C14 C15 H15B . . 109.5 ?
    H15A C15 H15B . . 109.5 ?
    C14 C15 H15C . . 109.5 ?
    H15A C15 H15C . . 109.5 ?
    H15B C15 H15C . . 109.5 ?
    C14 C16 H16A . . 109.5 ?
    C14 C16 H16B . . 109.5 ?
    H16A C16 H16B . . 109.5 ?
    C14 C16 H16C . . 109.5 ?
    H16A C16 H16C . . 109.5 ?
    H16B C16 H16C . . 109.5 ?
    N2 C21 C22 . . 110.1(3) ?
    N2 C21 C23 . . 109.0(3) ?
    C22 C21 C23 . . 109.3(3) ?
    N2 C21 H21 . . 109.4 ?
    C22 C21 H21 . . 109.4 ?
    C23 C21 H21 . . 109.4 ?
    C21 C22 H22A . . 109.5 ?
    C21 C22 H22B . . 109.5 ?
    H22A C22 H22B . . 109.5 ?
    C21 C22 H22C . . 109.5 ?
    H22A C22 H22C . . 109.5 ?
    H22B C22 H22C . . 109.5 ?
    C21 C23 H23A . . 109.5 ?
    C21 C23 H23B . . 109.5 ?
    H23A C23 H23B . . 109.5 ?
    C21 C23 H23C . . 109.5 ?
    H23A C23 H23C . . 109.5 ?
    H23B C23 H23C . . 109.5 ?
    N2 C24 C26 . . 115.6(3) ?
    N2 C24 C25 . . 109.3(3) ?
    C26 C24 C25 . . 110.5(3) ?
    N2 C24 H24 . . 107.0 ?
    C26 C24 H24 . . 107.0 ?
    C25 C24 H24 . . 107.0 ?
    C24 C25 H25A . . 109.5 ?
    C24 C25 H25B . . 109.5 ?
    H25A C25 H25B . . 109.5 ?
    C24 C25 H25C . . 109.5 ?
    H25A C25 H25C . . 109.5 ?
    H25B C25 H25C . . 109.5 ?
    C24 C26 H26A . . 109.5 ?
    C24 C26 H26B . . 109.5 ?
    H26A C26 H26B . . 109.5 ?
    C24 C26 H26C . . 109.5 ?
    H26A C26 H26C . . 109.5 ?
    H26B C26 H26C . . 109.5 ?
    N3 C31 C32 . . 109.3(3) ?
    N3 C31 C33 . . 116.6(3) ?
    C32 C31 C33 . . 111.5(4) ?
    N3 C31 H31 . . 106.2 ?
    C32 C31 H31 . . 106.2 ?
    C33 C31 H31 . . 106.2 ?
    C31 C32 H32A . . 109.5 ?
    C31 C32 H32B . . 109.5 ?
    H32A C32 H32B . . 109.5 ?
    C31 C32 H32C . . 109.5 ?
    H32A C32 H32C . . 109.5 ?
    H32B C32 H32C . . 109.5 ?
    C31 C33 H33A . . 109.5 ?
    C31 C33 H33B . . 109.5 ?
    H33A C33 H33B . . 109.5 ?
    C31 C33 H33C . . 109.5 ?
    H33A C33 H33C . . 109.5 ?
    H33B C33 H33C . . 109.5 ?
    N3 C34 C35 . . 110.1(3) ?
    N3 C34 C36 . . 108.6(3) ?
    C35 C34 C36 . . 108.8(4) ?
    N3 C34 H34 . . 109.8 ?
    C35 C34 H34 . . 109.8 ?
    C36 C34 H34 . . 109.8 ?
    C34 C35 H35A . . 109.5 ?
    C34 C35 H35B . . 109.5 ?
    H35A C35 H35B . . 109.5 ?
    C34 C35 H35C . . 109.5 ?
    H35A C35 H35C . . 109.5 ?
    H35B C35 H35C . . 109.5 ?
    C34 C36 H36A . . 109.5 ?
    C34 C36 H36B . . 109.5 ?
    H36A C36 H36B . . 109.5 ?
    C34 C36 H36C . . 109.5 ?
    H36A C36 H36C . . 109.5 ?
    H36B C36 H36C . . 109.5 ?
    N4 C41 C42 . . 109.9(3) ?
    N4 C41 C43 . . 109.6(3) ?
    C42 C41 C43 . . 109.5(3) ?
    N4 C41 H41 . . 109.3 ?
    C42 C41 H41 . . 109.3 ?
    C43 C41 H41 . . 109.3 ?
    C41 C42 H42A . . 109.5 ?
    C41 C42 H42B . . 109.5 ?
    H42A C42 H42B . . 109.5 ?
    C41 C42 H42C . . 109.5 ?
    H42A C42 H42C . . 109.5 ?
    H42B C42 H42C . . 109.5 ?
    C41 C43 H43A . . 109.5 ?
    C41 C43 H43B . . 109.5 ?
    H43A C43 H43B . . 109.5 ?
    C41 C43 H43C . . 109.5 ?
    H43A C43 H43C . . 109.5 ?
    H43B C43 H43C . . 109.5 ?
    N4 C44 C45 . . 109.2(3) ?
    N4 C44 C46 . . 115.8(3) ?
    C45 C44 C46 . . 110.9(3) ?
    N4 C44 H44 . . 106.8 ?
    C45 C44 H44 . . 106.8 ?
    C46 C44 H44 . . 106.8 ?
    C44 C45 H45A . . 109.5 ?
    C44 C45 H45B . . 109.5 ?
    H45A C45 H45B . . 109.5 ?
    C44 C45 H45C . . 109.5 ?
    H45A C45 H45C . . 109.5 ?
    H45B C45 H45C . . 109.5 ?
    C44 C46 H46A . . 109.5 ?
    C44 C46 H46B . . 109.5 ?
    H46A C46 H46B . . 109.5 ?
    C44 C46 H46C . . 109.5 ?
    H46A C46 H46C . . 109.5 ?
    H46B C46 H46C . . 109.5 ?
_iucr_refine_instructions_details
;
TITL be3 in P-1
CELL 0.71073   8.2156  13.2481  14.3173  98.820  97.418 102.416
ZERR    2.00   0.0017   0.0027   0.0025   0.020   0.020   0.021
LATT 1
SFAC C  H  Be N  O
UNIT 48  112  4  8  8
L.S. 10
ACTA
BOND 0.5 $H
FMAP 2
PLAN 1
SIZE 0.2 0.1 0.05
WGHT   0.060300   0.000000
FVAR 0.662990
TEMP -163
O1     5   0.049256   0.114292   0.645190  11.000000   0.045360 =
           0.033410   0.044240   0.008210   0.006800   0.001320
N1     4   0.124221   0.199772   0.600584  11.000000   0.043170 =
           0.033970   0.043530   0.010940   0.006730   0.006710
Be1    3   0.232574   0.304078   0.692013  11.000000   0.040310 =
           0.036750   0.041550   0.003120   0.009580   0.001560
O2     5   0.036600   0.071724   0.824505  11.000000   0.046200 =
           0.035120   0.046830   0.001970   0.003670  -0.000040
N2     4  -0.041775  -0.037697   0.780847  11.000000   0.038590 =
           0.031840   0.048660   0.005430   0.002850   0.002810
Be2    3   0.087795   0.139975   0.754298  11.000000   0.037750 =
           0.037430   0.040790   0.007740   0.005350   0.003180
O3     5   0.198201   0.258649   0.783351  11.000000   0.040460 =
           0.036560   0.039270  -0.000860  -0.000490   0.002710
N3     4   0.287688   0.319574   0.878654  11.000000   0.046860 =
           0.042530   0.034120  -0.001230   0.000000   0.005090
O4     5   0.315633   0.396451   0.656188  11.000000   0.048250 =
           0.031920   0.047120   0.000150   0.005070   0.002010
N4     4   0.385977   0.502658   0.711316  11.000000   0.041740 =
           0.027340   0.048000   0.004740   0.002120   0.002780
C11    1   0.235492   0.154638   0.537101  11.000000   0.048560 =
           0.035970   0.045090   0.002320   0.008500   0.006020
AFIX 13
H11    2   0.167354   0.086607   0.496684  11.000000  -1.200000
AFIX 0
C12    1   0.381668   0.132644   0.600426  11.000000   0.051920 =
           0.052250   0.059110   0.001220   0.007120   0.011370
AFIX 137
H12A   2   0.449067   0.097798   0.560307  11.000000  -1.500000
H12B   2   0.337603   0.086846   0.643636  11.000000  -1.500000
H12C   2   0.452803   0.199075   0.638262  11.000000  -1.500000
AFIX 0
C13    1   0.300333   0.227598   0.471745  11.000000   0.075310 =
           0.049600   0.054100   0.008800   0.020680   0.007570
AFIX 137
H13A   2   0.205859   0.232048   0.424464  11.000000  -1.500000
H13B   2   0.383534   0.200365   0.438566  11.000000  -1.500000
H13C   2   0.353706   0.297750   0.509772  11.000000  -1.500000
AFIX 0
C14    1  -0.018681   0.228719   0.543128  11.000000   0.047940 =
           0.036360   0.050590   0.009730  -0.005130   0.006250
AFIX 13
H14    2   0.031178   0.287033   0.510876  11.000000  -1.200000
AFIX 0
C15    1  -0.127885   0.270524   0.610096  11.000000   0.047100 =
           0.053790   0.070710   0.009390   0.005190   0.014710
AFIX 137
H15A   2  -0.186327   0.213279   0.638556  11.000000  -1.500000
H15B   2  -0.211408   0.298975   0.573928  11.000000  -1.500000
H15C   2  -0.056428   0.326308   0.661042  11.000000  -1.500000
AFIX 0
C16    1  -0.125755   0.139828   0.466158  11.000000   0.065110 =
           0.050820   0.060680   0.003270  -0.011860   0.010890
AFIX 137
H16A   2  -0.054577   0.115276   0.422067  11.000000  -1.500000
H16B   2  -0.214581   0.164793   0.430616  11.000000  -1.500000
H16C   2  -0.177579   0.081740   0.495851  11.000000  -1.500000
AFIX 0
C21    1   0.046298  -0.100324   0.837326  11.000000   0.050910 =
           0.042340   0.046840   0.011310   0.003630   0.007560
AFIX 13
H21    2   0.035939  -0.081758   0.906330  11.000000  -1.200000
AFIX 0
C22    1  -0.030507  -0.216891   0.801080  11.000000   0.068690 =
           0.044880   0.074070   0.011730   0.003190   0.006630
AFIX 137
H22A   2  -0.144622  -0.235237   0.816658  11.000000  -1.500000
H22B   2   0.039865  -0.257667   0.831751  11.000000  -1.500000
H22C   2  -0.036362  -0.233045   0.731425  11.000000  -1.500000
AFIX 0
C23    1   0.231664  -0.075611   0.827298  11.000000   0.050300 =
           0.058420   0.074980   0.009820   0.008400   0.013290
AFIX 137
H23A   2   0.241480  -0.087402   0.759204  11.000000  -1.500000
H23B   2   0.288831  -0.121520   0.859812  11.000000  -1.500000
H23C   2   0.284374  -0.001953   0.856404  11.000000  -1.500000
AFIX 0
C24    1  -0.222595  -0.054230   0.789044  11.000000   0.035460 =
           0.047210   0.057720   0.009150   0.006480   0.001330
AFIX 13
H24    2  -0.276286  -0.130332   0.763241  11.000000  -1.200000
AFIX 0
C25    1  -0.305698   0.008454   0.724624  11.000000   0.047600 =
           0.061720   0.063230   0.015150   0.004690   0.013580
AFIX 137
H25A   2  -0.271007   0.083354   0.753727  11.000000  -1.500000
H25B   2  -0.428903  -0.015688   0.717043  11.000000  -1.500000
H25C   2  -0.270624  -0.001995   0.661675  11.000000  -1.500000
AFIX 0
C26    1  -0.259987  -0.030519   0.890045  11.000000   0.053570 =
           0.071800   0.065020   0.019580   0.019920   0.011560
AFIX 137
H26A   2  -0.218392  -0.077931   0.928278  11.000000  -1.500000
H26B   2  -0.382288  -0.040846   0.887766  11.000000  -1.500000
H26C   2  -0.203439   0.042540   0.919342  11.000000  -1.500000
AFIX 0
C31    1   0.163302   0.366972   0.925581  11.000000   0.054890 =
           0.049280   0.043040  -0.004310   0.011270   0.009640
AFIX 13
H31    2   0.224652   0.406278   0.990194  11.000000  -1.200000
AFIX 0
C32    1   0.115256   0.448258   0.871416  11.000000   0.057050 =
           0.057220   0.067570   0.002320   0.012820   0.015600
AFIX 137
H32A   2   0.216962   0.491011   0.855151  11.000000  -1.500000
H32B   2   0.061415   0.493660   0.911467  11.000000  -1.500000
H32C   2   0.036186   0.412897   0.812451  11.000000  -1.500000
AFIX 0
C33    1   0.008748   0.291276   0.943021  11.000000   0.072760 =
           0.063260   0.079050   0.004140   0.037810   0.013110
AFIX 137
H33A   2  -0.062733   0.256249   0.881478  11.000000  -1.500000
H33B   2  -0.055235   0.330116   0.982246  11.000000  -1.500000
H33C   2   0.044153   0.238458   0.976628  11.000000  -1.500000
AFIX 0
C34    1   0.358439   0.246602   0.930677  11.000000   0.055050 =
           0.051780   0.042010   0.011810   0.002750   0.006970
AFIX 13
H34    2   0.265846   0.185486   0.934909  11.000000  -1.200000
AFIX 0
C35    1   0.489513   0.207903   0.879798  11.000000   0.054530 =
           0.059570   0.064670   0.016140  -0.001090   0.017800
AFIX 137
H35A   2   0.436874   0.170517   0.814825  11.000000  -1.500000
H35B   2   0.536344   0.160076   0.915265  11.000000  -1.500000
H35C   2   0.580416   0.267990   0.876271  11.000000  -1.500000
AFIX 0
C36    1   0.442394   0.305208   1.030792  11.000000   0.089840 =
           0.073890   0.053240   0.001180  -0.017760   0.015540
AFIX 137
H36A   2   0.512653   0.373772   1.026814  11.000000  -1.500000
H36B   2   0.513309   0.264117   1.060525  11.000000  -1.500000
H36C   2   0.355398   0.315553   1.069641  11.000000  -1.500000
AFIX 0
C41    1   0.322959   0.572224   0.651474  11.000000   0.049960 =
           0.039650   0.049970   0.009820   0.008850   0.009310
AFIX 13
H41    2   0.358338   0.559811   0.587259  11.000000  -1.200000
AFIX 0
C42    1   0.132097   0.548966   0.638684  11.000000   0.047760 =
           0.056230   0.077420   0.018000  -0.002000   0.011490
AFIX 137
H42A   2   0.084233   0.476303   0.604926  11.000000  -1.500000
H42B   2   0.091472   0.597272   0.601169  11.000000  -1.500000
H42C   2   0.096931   0.558255   0.701671  11.000000  -1.500000
AFIX 0
C43    1   0.396444   0.686059   0.699434  11.000000   0.064090 =
           0.037560   0.077860   0.006820   0.000200   0.007060
AFIX 137
H43A   2   0.374871   0.696212   0.765561  11.000000  -1.500000
H43B   2   0.343384   0.731647   0.664117  11.000000  -1.500000
H43C   2   0.518622   0.703970   0.699653  11.000000  -1.500000
AFIX 0
C44    1   0.572270   0.519612   0.723658  11.000000   0.033600 =
           0.043070   0.058440   0.006520   0.004440   0.001460
AFIX 13
H44    2   0.621035   0.593654   0.758396  11.000000  -1.200000
AFIX 0
C45    1   0.627835   0.448798   0.788349  11.000000   0.045090 =
           0.067550   0.066340   0.014770   0.002190   0.012130
AFIX 137
H45A   2   0.568402   0.451399   0.843453  11.000000  -1.500000
H45B   2   0.750005   0.472721   0.810932  11.000000  -1.500000
H45C   2   0.601098   0.376392   0.752575  11.000000  -1.500000
AFIX 0
C46    1   0.646163   0.507920   0.631699  11.000000   0.049520 =
           0.059690   0.074400   0.017260   0.021510   0.009170
AFIX 137
H46A   2   0.594509   0.437963   0.592836  11.000000  -1.500000
H46B   2   0.768616   0.516457   0.647453  11.000000  -1.500000
H46C   2   0.623008   0.561800   0.595518  11.000000  -1.500000
AFIX
HKLF 4
END
HKLF 4
REM  be3 in P-1
REM R1=  0.0610 for   2359 Fo > 4sig(Fo)  and  0.1557 for all   5220 data
REM    323 parameters refined using      0 restraints
;
data_global
_journal_date_recd_electronic     2012-10-22
_journal_date_accepted     2012-11-05
_journal_name_full     'Acta Crystallographica, Section E'
_journal_year     2012
_journal_volume     68
_journal_issue     12
_journal_page_first     m1463
_journal_page_last     m1463
_journal_paper_category     QM
_journal_paper_doi     10.1107/S1600536812045655
_journal_coeditor_code     WM2695
_publ_contact_author_name     'Raphael Berger'
_publ_contact_author_address
;      Fachbereich f\"ur
       Materialwissenschaften und Physik
       Paris-Lodron Universit\"at
       Salzburg
       5020 Salzburg
       Austria
;
_publ_contact_author_email     raphael.berger@sbg.ac.at
_publ_contact_author_fax      436628044622
_publ_contact_author_phone     (+)43/(0)66280445466
_publ_section_title
;\
Bis(\m-diisopropylhydoxylaminato)-\k^2^<i>O</i>:<i>N</i>;\k^2^<i>O</i>:\
<i>O</i>-bis[(diisopropylhydoxylaminato-\k<i>O</i>)beryllium]
;
loop_
    _publ_author_name
    _publ_author_footnote
    _publ_author_address
    'Berger, Raphael Johann Friedrich' .
;
Fachbereich f\"ur Materialwissenschaften und Physik,
Paris-Lodron Universit\"at Salzburg, 5020 Salzburg, Austria
;
    'Jana, Surajit' .
;
Department of Chemistry, Asansol Girls' College, Asansol 713 304, West Bengal,
India
;
    'Monkowius, Uwe' .
;
Institut f\"ur Anorganische Chemie, Johannes-Kepler-Universit\"at Linz,
Altenbergerstrasse 69, 4040 Linz, Austria
;
    'Mitzel, Norbert Werner' .
;
Lehrstuhl f\"ur Anorganische Chemie und Strukturchemie,
Universit\"at Bielefeld,
33615 Bielefeld, Germany
;
