# Supplementary material for: Bis(μ-diisopropyl­hydoxylaminato)-κ2 O:N;κ2 O:O-bis­[(diisopropyl­hydoxylaminato-κO)beryllium]
Source: Acta Crystallogr Sect E Struct Rep Online. 2012 Nov 10;68(Pt 12):m1463. doi: 10.1107/S1600536812045655 (PMC3588725; doi:10.1107/S1600536812045655)
Supplement: Supplementary file 2 [file e-68-m1463-Isup2.hkl]

# 
# h,k,l, Fc-squared, Fo-squared, sigma(Fo-squared) and status flag 
# 
data_I
_shelx_title ' be3 in P-1' 
_shelx_refln_list_code          4 
_shelx_F_calc_maximum      154.93 
_exptl_crystal_F_000       536.00 
_reflns_d_resolution_high  0.8173 
 
loop_ 
 _symmetry_equiv_pos_as_xyz 
 'x, y, z' 
 '-x, -y, -z' 
 
_cell_length_a     8.2156 
_cell_length_b    13.2481 
_cell_length_c    14.3173 
_cell_angle_alpha  98.820 
_cell_angle_beta   97.418 
_cell_angle_gamma 102.416 
 
_shelx_F_squared_multiplier     1.000 
 
loop_ 
 _refln_index_h 
 _refln_index_k 
 _refln_index_l 
 _refln_F_squared_calc 
 _refln_F_squared_meas 
 _refln_F_squared_sigma 
 _refln_observed_status 
   2   0   0       12.22       13.57     20.20 o 
   3   0   0     2189.35     2025.82     39.84 o 
   4   0   0        0.13        6.93     13.69 o 
   5   0   0       72.35       84.91     13.38 o 
   6   0   0        0.00       10.78      9.74 o 
   7   0   0        3.91       10.51     17.56 o 
   8   0   0       19.25       39.04      8.51 o 
   9   0   0        1.03       13.46      7.98 o 
  -9   1   0       10.09       -0.08      7.94 o 
  -8   1   0       13.21       30.52     10.10 o 
  -7   1   0        0.25        4.02      9.14 o 
  -6   1   0       15.10       26.25     11.57 o 
  -5   1   0      152.47      155.36     17.43 o 
  -4   1   0     3034.38     2945.23     90.54 o 
  -3   1   0       58.93       53.73     17.21 o 
  -2   1   0        0.11      -13.88     19.99 o 
   2   1   0      125.54      139.64     21.90 o 
   3   1   0       95.97       79.88     15.58 o 
   4   1   0     1499.14     1589.13     45.05 o 
   5   1   0       83.20       91.72     10.79 o 
   6   1   0      140.62      128.17      9.68 o 
   7   1   0      129.35      117.04     11.86 o 
   8   1   0        0.04        1.58     13.49 o 
   9   1   0        1.49       -4.33      8.20 o 
  -9   2   0        3.32       -3.86      7.43 o 
  -8   2   0        8.49       19.21      8.24 o 
  -7   2   0       46.53       46.42      9.97 o 
  -6   2   0       16.19       12.61     10.23 o 
  -5   2   0       43.66       38.21     13.08 o 
  -4   2   0       17.85       10.08     14.08 o 
  -3   2   0     3022.31     3038.80    110.82 o 
  -2   2   0      892.46      861.33     32.24 o 
   1   2   0      552.72      494.92     28.44 o 
   2   2   0      204.33      197.28     18.92 o 
   3   2   0       27.14        4.89     14.24 o 
   4   2   0      311.17      311.15     14.36 o 
   5   2   0       50.09       58.77     10.66 o 
   6   2   0      379.83      394.17     11.57 o 
   7   2   0        0.64       -6.20      8.85 o 
   8   2   0        5.40        0.24     14.10 o 
   9   2   0       17.65       16.90     11.39 o 
  -9   3   0        0.53      -10.07     10.07 o 
  -8   3   0        4.03       -8.71      8.71 o 
  -7   3   0       47.95       65.37      9.07 o 
  -6   3   0       45.84       51.74      9.38 o 
  -5   3   0      100.39       86.09     14.95 o 
  -4   3   0     1709.37     1665.81     61.83 o 
  -3   3   0      625.42      654.71     17.92 o 
  -2   3   0      217.90      212.83     20.35 o 
  -1   3   0      389.79      380.96     22.23 o 
   0   3   0      785.46      647.29     23.93 o 
   1   3   0      186.70      168.32     20.26 o 
   2   3   0     1160.21      966.56     51.76 o 
   3   3   0       51.48       56.15     13.97 o 
   4   3   0      180.53      191.13     20.47 o 
   5   3   0       85.36       91.35     13.76 o 
   6   3   0        0.01        9.55      9.34 o 
   7   3   0        7.19       10.87     10.00 o 
   8   3   0       92.29      101.27     34.59 o 
   9   3   0        2.01       -5.40     13.62 o 
  -9   4   0       23.93       29.97      8.19 o 
  -8   4   0       62.52       40.91      9.86 o 
  -7   4   0      101.03      100.29     16.61 o 
  -6   4   0      184.28      191.94     15.88 o 
  -5   4   0      338.56      387.57     24.14 o 
  -4   4   0       23.46       25.03     13.71 o 
  -3   4   0        0.16        5.89     14.70 o 
  -2   4   0       10.15       29.63     17.63 o 
  -1   4   0      156.04      137.45     20.05 o 
   0   4   0     2018.05     1666.94     36.71 o 
   1   4   0      418.18      382.59     38.00 o 
   2   4   0        3.61       22.67     14.16 o 
   3   4   0       76.09       63.64     13.38 o 
   4   4   0       33.74       13.79     11.36 o 
   5   4   0        5.13       15.68     13.63 o 
   6   4   0       14.05        6.45     10.06 o 
   7   4   0       12.45       12.09      9.17 o 
   8   4   0        0.74      -11.15     11.97 o 
  -9   5   0        0.78        1.38      8.21 o 
  -8   5   0        2.47      -11.39     11.39 o 
  -7   5   0       99.68      108.52     10.76 o 
  -6   5   0      474.80      525.41     18.14 o 
  -5   5   0      208.72      216.10     18.33 o 
  -4   5   0        2.15       11.57     13.26 o 
  -3   5   0       10.87       25.80     15.61 o 
  -2   5   0       84.10       55.91     15.48 o 
  -1   5   0       41.91       67.98     16.49 o 
   0   5   0     1048.79      957.03     22.57 o 
   1   5   0       14.60       16.29     14.59 o 
   2   5   0      529.39      587.26     44.27 o 
   3   5   0       42.18       50.59     13.19 o 
   4   5   0       19.54       14.28     10.49 o 
   5   5   0      555.94      553.21     21.89 o 
   6   5   0       26.76       31.05      8.78 o 
   7   5   0        0.03        6.32      8.20 o 
   8   5   0        0.92        2.77     15.25 o 
  -9   6   0        5.62       18.20     10.27 o 
  -8   6   0       44.68       40.55     26.87 o 
  -7   6   0       57.85       45.75     10.46 o 
  -6   6   0      258.15      267.59     15.94 o 
  -5   6   0      189.50      209.20     22.54 o 
  -4   6   0        6.93        7.92     15.58 o 
  -3   6   0        1.31        1.93     16.84 o 
  -2   6   0       16.19       21.15     15.58 o 
  -1   6   0      161.33      156.62     15.25 o 
   0   6   0      326.45      315.56     14.76 o 
   1   6   0     2539.16     2632.64     66.78 o 
   2   6   0      144.83      162.50     13.51 o 
   3   6   0      113.92      106.82     10.89 o 
   4   6   0      166.03      134.94     14.85 o 
   5   6   0       34.69       31.91      9.45 o 
   6   6   0       36.65       38.45      8.86 o 
   7   6   0        2.41        6.08      7.53 o 
   8   6   0        0.30        3.99     12.92 o 
  -9   7   0       39.98       22.79      8.63 o 
  -8   7   0        0.89       10.85      7.72 o 
  -7   7   0        4.77       -0.23      8.98 o 
  -6   7   0      109.16      137.42     16.48 o 
  -5   7   0       49.65       48.92     10.45 o 
  -4   7   0      121.41      131.73     11.06 o 
  -3   7   0        3.36       19.51     17.66 o 
  -2   7   0        0.00      -13.93     13.93 o 
  -1   7   0       56.09       42.54     12.91 o 
   0   7   0        3.73      -11.31     12.45 o 
   1   7   0        2.97        2.94     13.27 o 
   2   7   0      476.54      496.34     27.29 o 
   3   7   0        0.19      -13.78     18.78 o 
   4   7   0       35.97       11.67     15.73 o 
   5   7   0      366.54      404.68     14.52 o 
   6   7   0        1.20        8.47     11.93 o 
   7   7   0        7.79        6.73      8.00 o 
  -9   8   0        3.77       -7.72      8.15 o 
  -8   8   0       34.62       30.08      8.69 o 
  -7   8   0       15.24       24.14      8.59 o 
  -6   8   0      261.31      302.12     26.20 o 
  -5   8   0      164.11      187.76     14.51 o 
  -4   8   0      109.47      111.17     10.99 o 
  -3   8   0       24.56       25.03     10.95 o 
  -2   8   0       28.87       40.57     13.31 o 
  -1   8   0       16.43       15.62     13.58 o 
   0   8   0        3.87        8.73     16.20 o 
   1   8   0       58.00       71.45     12.58 o 
   2   8   0        0.98       12.06     10.27 o 
   3   8   0      153.38      152.96      9.67 o 
   4   8   0       67.67       63.39     21.65 o 
   5   8   0       12.27       10.36     13.22 o 
   6   8   0       21.76       28.68     16.07 o 
   7   8   0        0.58        6.86     13.56 o 
  -9   9   0       26.82       22.59     12.37 o 
  -8   9   0        2.78       -0.58      8.11 o 
  -7   9   0       10.21       19.70     15.42 o 
  -6   9   0      211.19      216.64     19.39 o 
  -5   9   0       70.70       78.49     20.41 o 
  -4   9   0       30.42       48.02     11.28 o 
  -3   9   0       31.86       40.09     11.25 o 
  -2   9   0       28.44       14.72     11.81 o 
  -1   9   0      226.59      258.45     11.49 o 
   0   9   0        8.43      -10.57     10.57 o 
   1   9   0        8.01       29.55     20.46 o 
   2   9   0      171.57      184.96     11.45 o 
   3   9   0       24.13       31.44      9.41 o 
   4   9   0        5.16       -8.46     15.29 o 
   5   9   0       63.22       34.11     21.73 o 
   6   9   0       24.11       19.58      8.25 o 
  -9  10   0        0.02       -0.70     13.15 o 
  -8  10   0        5.88       -8.26      8.26 o 
  -7  10   0        3.19       -6.82      8.26 o 
  -6  10   0        0.12       -1.32     16.41 o 
  -5  10   0        4.83        4.12      9.07 o 
  -4  10   0       97.06      101.34     12.75 o 
  -3  10   0      104.49      147.49     15.32 o 
  -2  10   0       99.24      106.23     10.58 o 
  -1  10   0       66.61       77.68     10.21 o 
   0  10   0       23.46        5.25     17.20 o 
   1  10   0       94.40      100.11     10.69 o 
   2  10   0       19.97       30.79      9.40 o 
   3  10   0       97.37       90.41      9.97 o 
   4  10   0       12.98       -9.38     10.17 o 
   5  10   0       26.82       23.41      8.39 o 
   6  10   0        2.19       -1.41     13.86 o 
  -8  11   0        0.47       -8.01      8.01 o 
  -7  11   0       10.83       -3.60     10.36 o 
  -6  11   0        2.38        8.67      8.40 o 
  -5  11   0        2.43       -3.49     11.66 o 
  -4  11   0        0.00       27.35     19.46 o 
  -3  11   0       81.00       79.12     10.11 o 
  -2  11   0        8.23       22.79      9.73 o 
  -1  11   0      164.44      159.85     11.16 o 
   0  11   0      208.08      222.74     12.31 o 
   1  11   0        2.97       17.56      8.87 o 
   2  11   0        1.91       -1.09      8.68 o 
   3  11   0      228.22      241.06     12.16 o 
   4  11   0       25.09       20.47      7.71 o 
   5  11   0        4.28       18.91     16.61 o 
  -8  12   0        3.37        6.73     12.16 o 
  -7  12   0       18.35       44.40     11.87 o 
  -6  12   0        4.47        6.77      8.21 o 
  -5  12   0        1.31      -11.61     14.44 o 
  -4  12   0       45.28       28.04      8.49 o 
  -3  12   0       64.13       59.99     10.03 o 
  -2  12   0        1.64       14.57      8.78 o 
  -1  12   0      350.07      379.85     31.58 o 
   0  12   0       14.64        9.38      8.84 o 
   1  12   0        0.00        9.26     10.55 o 
   2  12   0      191.86      245.46     13.73 o 
   3  12   0        2.57       -8.15      8.15 o 
   4  12   0       17.52        7.50      7.73 o 
  -7  13   0        9.97       19.18      8.51 o 
  -6  13   0       11.98        4.86      9.53 o 
  -5  13   0       10.40       18.28      8.18 o 
  -4  13   0       25.25        7.92     19.08 o 
  -3  13   0        6.00       19.03      8.37 o 
  -2  13   0       90.73      104.30     18.48 o 
  -1  13   0        1.40      -10.95     10.95 o 
   0  13   0        9.40       -1.98      8.64 o 
   1  13   0        8.18       12.43     10.64 o 
   2  13   0        4.82      -16.20     16.20 o 
   3  13   0       20.78        7.40      8.16 o 
  -6  14   0        4.19       11.97      8.00 o 
  -5  14   0        0.00       -7.54      9.57 o 
  -4  14   0        4.28       -5.39      8.98 o 
  -3  14   0       32.98       42.06      8.55 o 
  -2  14   0        7.32        2.59     10.00 o 
  -1  14   0        2.19        7.05     11.05 o 
   0  14   0        6.39       13.87     18.24 o 
   1  14   0        7.23        9.11      8.14 o 
   2  14   0        1.44        3.24     11.39 o 
  -5  15   0       16.57       21.75     10.55 o 
  -4  15   0       23.97       25.66     13.54 o 
  -3  15   0        6.34       -1.46     12.07 o 
  -2  15   0       15.18       -0.44     19.29 o 
  -1  15   0        6.65        7.49      8.03 o 
   0  15   0        0.96        6.10     15.66 o 
   1  15   0       10.30        4.63     10.10 o 
   2 -16   1        0.25       21.84      9.79 o 
   3 -16   1        3.31      -13.15     14.09 o 
  -1 -15   1        0.09       11.42      8.57 o 
   0 -15   1        4.95       19.53      7.89 o 
   1 -15   1       15.20       20.23     16.98 o 
   2 -15   1        7.11        7.66      7.56 o 
   3 -15   1       47.14       40.72      8.58 o 
   4 -15   1       63.70       36.68      8.78 o 
   5 -15   1       16.90        2.52     10.44 o 
  -2 -14   1       11.41        9.53     11.89 o 
  -1 -14   1       24.58       14.44      8.34 o 
   0 -14   1        5.51       -3.29      8.17 o 
   1 -14   1       20.12        5.25      7.87 o 
   2 -14   1       50.77       56.79     11.55 o 
   3 -14   1       22.60       27.15     13.73 o 
   4 -14   1        1.19       12.37      8.17 o 
   5 -14   1        2.23       -8.92     10.75 o 
   6 -14   1        6.37       -1.72      7.86 o 
  -3 -13   1        7.03        1.71      8.08 o 
  -2 -13   1      120.88      105.36     25.06 o 
  -1 -13   1        1.42       -3.28      8.26 o 
   0 -13   1        7.69        1.09     13.22 o 
   1 -13   1        1.63       -8.27     14.45 o 
   2 -13   1       82.87       94.94     11.66 o 
   3 -13   1       25.50       18.75      9.06 o 
   4 -13   1       75.87       66.63     15.98 o 
   5 -13   1        7.39       13.88      8.24 o 
   6 -13   1        3.79        8.04      8.75 o 
   7 -13   1       22.44       20.52      8.56 o 
  -4 -12   1        4.42       -5.49     10.51 o 
  -3 -12   1      129.79      140.15     14.51 o 
  -2 -12   1       28.47       41.32      8.48 o 
  -1 -12   1        5.94       -8.41      8.41 o 
   0 -12   1        2.05       -9.13      9.13 o 
   1 -12   1      224.04      222.08     11.53 o 
   2 -12   1       55.76       39.83      8.92 o 
   3 -12   1        0.94       -0.89     15.83 o 
   4 -12   1        0.13       19.84     23.27 o 
   5 -12   1       30.01       27.59      8.17 o 
   6 -12   1       28.97       15.45      9.46 o 
   7 -12   1        0.05        6.47     11.62 o 
   8 -12   1        4.53       -3.76     39.81 o 
  -5 -11   1        1.27        5.46      7.82 o 
  -4 -11   1       16.37        8.60      7.99 o 
  -3 -11   1      118.43      125.62      9.65 o 
  -2 -11   1       14.71       42.98      8.63 o 
  -1 -11   1       91.30       75.08      9.70 o 
   0 -11   1      102.48      128.84     18.89 o 
   1 -11   1       18.21       25.80     15.84 o 
   2 -11   1      400.03      451.83     17.06 o 
   3 -11   1        2.25        2.62      9.45 o 
   4 -11   1      115.09      120.90     11.14 o 
   5 -11   1      454.92      459.28     25.19 o 
   6 -11   1        5.52       21.26      9.52 o 
   7 -11   1        5.06       17.47     11.19 o 
   8 -11   1        0.36        1.69      9.16 o 
  -6 -10   1        0.18        6.23      7.95 o 
  -5 -10   1       10.71        7.09      8.33 o 
  -4 -10   1        3.22       -3.65      8.26 o 
  -3 -10   1        0.40      -11.13     17.21 o 
  -2 -10   1      183.15      163.80     11.90 o 
  -1 -10   1        1.68       -9.75      9.75 o 
   0 -10   1        0.06        7.87      9.34 o 
   1 -10   1      230.83      230.23     12.47 o 
   2 -10   1       18.26       33.52     16.58 o 
   3 -10   1        0.55       -0.22     10.03 o 
   4 -10   1      177.72      175.13     17.03 o 
   5 -10   1       98.49       96.95     10.73 o 
   6 -10   1       54.65       79.80     11.53 o 
   7 -10   1        5.79       16.47     12.27 o 
   8 -10   1        2.29       -1.74      7.87 o 
  -6  -9   1        1.21        0.17     12.98 o 
  -5  -9   1       10.45        8.93      7.97 o 
  -4  -9   1        6.23       -5.75     15.97 o 
  -3  -9   1       29.76       32.02     17.32 o 
  -2  -9   1      360.07      354.83     24.61 o 
  -1  -9   1       99.89      121.63     13.32 o 
   0  -9   1        9.20       11.95     15.97 o 
   1  -9   1        4.13       -0.23     10.68 o 
   2  -9   1      563.27      583.00     30.89 o 
   3  -9   1       48.38       59.66     12.00 o 
   4  -9   1        8.13        9.10     13.32 o 
   5  -9   1      184.39      223.24     12.98 o 
   6  -9   1       64.87       58.45     15.59 o 
   7  -9   1        0.41       -8.50      8.50 o 
   8  -9   1        4.62       -2.78      8.05 o 
   9  -9   1       13.94        2.58     10.88 o 
  -7  -8   1        1.93       16.41      7.26 o 
  -6  -8   1       18.49       18.29      8.37 o 
  -5  -8   1        0.01       -8.64      8.64 o 
  -4  -8   1        1.27        4.83      8.89 o 
  -3  -8   1      168.53      175.81     10.44 o 
  -2  -8   1       21.25       46.29     11.46 o 
  -1  -8   1        1.15        2.23     10.58 o 
   0  -8   1      407.30      365.43     27.22 o 
   1  -8   1        8.69       -1.22     13.55 o 
   2  -8   1       17.31      -10.98     13.71 o 
   3  -8   1       10.19       -2.51     10.73 o 
   4  -8   1       49.73       37.02     10.72 o 
   5  -8   1        4.41      -10.16     10.16 o 
   6  -8   1      181.64      159.29     10.66 o 
   7  -8   1        7.37        8.65      8.76 o 
   8  -8   1        0.01       -4.32      9.02 o 
   9  -8   1       11.52       11.04     10.98 o 
  -7  -7   1        0.51       -0.77      7.95 o 
  -6  -7   1        5.68        7.88      8.23 o 
  -5  -7   1        0.43       10.38     14.68 o 
  -4  -7   1      107.23      111.20     10.36 o 
  -3  -7   1       78.54       98.41     10.85 o 
  -2  -7   1       71.88       64.83     11.98 o 
  -1  -7   1      236.71      250.44     17.11 o 
   0  -7   1      141.93      127.85     14.64 o 
   1  -7   1      110.09      106.99     13.16 o 
   2  -7   1       17.47       21.26     13.43 o 
   3  -7   1       67.70       77.86     16.54 o 
   4  -7   1       52.63       64.36     10.68 o 
   5  -7   1      377.26      405.45     18.20 o 
   6  -7   1        1.46       20.06      9.57 o 
   7  -7   1       26.75       33.61     16.04 o 
   8  -7   1       22.14       33.17     10.61 o 
   9  -7   1        6.49        0.50      9.07 o 
  -8  -6   1        8.42       10.98      7.75 o 
  -7  -6   1       37.08       38.47      9.49 o 
  -6  -6   1      154.14      162.08     11.56 o 
  -5  -6   1       52.56       37.78     13.80 o 
  -4  -6   1      390.22      362.64     16.98 o 
  -3  -6   1       42.19       44.56      9.86 o 
  -2  -6   1       13.53       19.59     12.90 o 
  -1  -6   1     1375.71     1341.67     56.27 o 
   0  -6   1       43.81       32.25     14.56 o 
   1  -6   1        0.40        7.63     14.61 o 
   2  -6   1      163.11      161.72     13.91 o 
   3  -6   1      141.98      165.81     14.25 o 
   4  -6   1       10.96        2.86     13.97 o 
   5  -6   1       26.94       23.79     10.28 o 
   6  -6   1      105.81      106.45     12.97 o 
   7  -6   1       66.38       77.94     20.42 o 
   8  -6   1        1.20        8.24      8.31 o 
   9  -6   1        5.01       -8.17      8.17 o 
  -8  -5   1       36.42       55.19     12.27 o 
  -7  -5   1       17.50       31.31      8.19 o 
  -6  -5   1        0.09        7.13     11.07 o 
  -5  -5   1      120.90      131.92     14.47 o 
  -4  -5   1       11.42       13.86     10.32 o 
  -3  -5   1       19.76       26.56     13.60 o 
  -2  -5   1        0.62        3.51     13.91 o 
  -1  -5   1        0.26       -0.47     14.56 o 
   0  -5   1       62.02       47.27     18.34 o 
   1  -5   1       86.69       78.30     17.02 o 
   2  -5   1        0.39       -8.45     14.90 o 
   3  -5   1       64.79       62.24     14.36 o 
   4  -5   1       28.93       25.34     16.03 o 
   5  -5   1      183.62      207.42     13.82 o 
   6  -5   1      382.16      407.92     31.66 o 
   7  -5   1       43.22       28.69      9.32 o 
   8  -5   1       32.09       46.36      9.06 o 
   9  -5   1        0.04       -7.17     11.29 o 
  -8  -4   1       22.87       21.81      8.33 o 
  -7  -4   1       10.32       10.98      8.44 o 
  -6  -4   1       32.79       51.11      9.07 o 
  -5  -4   1       97.98       85.37     14.88 o 
  -4  -4   1      459.33      456.71     17.37 o 
  -3  -4   1      132.36      143.71     14.22 o 
  -2  -4   1      162.43      136.47     15.59 o 
  -1  -4   1       79.88       47.33     17.48 o 
   0  -4   1      953.68      850.73     32.03 o 
   1  -4   1     1475.66     1489.36     82.20 o 
   2  -4   1      162.71      155.36     20.10 o 
   3  -4   1      603.95      579.49     30.53 o 
   4  -4   1      829.21      916.71     16.82 o 
   5  -4   1       39.29       56.80     12.30 o 
   6  -4   1      115.19       95.01     10.60 o 
   7  -4   1      404.19      401.53     23.17 o 
   8  -4   1       13.45       18.17      7.83 o 
   9  -4   1        2.39       -1.56      9.36 o 
  -9  -3   1       32.03       24.57     12.64 o 
  -8  -3   1        9.35        9.25      9.93 o 
  -7  -3   1        2.15       -3.09      8.61 o 
  -6  -3   1       25.33       28.36     12.27 o 
  -5  -3   1      208.93      211.44     18.51 o 
  -4  -3   1      260.56      251.15     14.00 o 
  -3  -3   1        5.42       12.90     13.82 o 
  -2  -3   1      911.31      832.22     43.66 o 
  -1  -3   1      710.70      608.55     28.92 o 
   0  -3   1     9884.42     8899.51    419.56 o 
   1  -3   1       10.54       18.77     18.55 o 
   2  -3   1     2074.22     2051.97     57.75 o 
   3  -3   1     2201.59     2222.87     24.24 o 
   4  -3   1       17.73        5.79     17.39 o 
   5  -3   1        2.20       18.85     11.86 o 
   6  -3   1      116.19      124.92     11.90 o 
   7  -3   1        0.83       -8.06     11.80 o 
   8  -3   1       28.83       18.96     12.47 o 
   9  -3   1        2.34        8.34      8.00 o 
  -9  -2   1        0.87       -1.69      7.92 o 
  -8  -2   1        3.20        3.54      9.49 o 
  -7  -2   1        2.56       13.32     17.05 o 
  -6  -2   1        0.74       -9.88      9.88 o 
  -5  -2   1       31.30       46.07     10.39 o 
  -4  -2   1        2.52       12.92     13.90 o 
  -3  -2   1      248.23      231.60     15.22 o 
  -2  -2   1     5240.14     5065.23    219.69 o 
  -1  -2   1    15463.63    14346.06    155.49 o 
   2  -2   1      676.39      697.81     24.12 o 
   3  -2   1        4.21       -0.13     16.33 o 
   4  -2   1     1223.73     1285.65     59.39 o 
   5  -2   1       23.24       16.46     13.21 o 
   6  -2   1      107.28      110.56     23.54 o 
   7  -2   1       22.78       40.64      9.33 o 
   8  -2   1       26.16       43.51     20.66 o 
   9  -2   1       21.10       18.44      7.46 o 
  -9  -1   1        7.76        5.55      8.25 o 
  -8  -1   1        6.24       -8.34      8.44 o 
  -7  -1   1        9.59      -10.10     10.10 o 
  -6  -1   1       82.98       81.03     10.12 o 
  -5  -1   1        1.07        9.52     13.15 o 
  -4  -1   1      308.65      333.73     26.27 o 
  -3  -1   1       36.35       32.40     15.06 o 
  -2  -1   1       53.16       62.15     20.42 o 
   2  -1   1      149.83      136.23     18.80 o 
   3  -1   1     3970.59     3737.12     63.59 o 
   4  -1   1       33.77        9.31     13.84 o 
   5  -1   1       87.95       94.64     13.40 o 
   6  -1   1       14.73       16.46     14.64 o 
   7  -1   1        7.84       17.15      8.99 o 
   8  -1   1        0.02        8.48     16.77 o 
   9  -1   1       15.15       20.03      7.69 o 
  -9   0   1        6.44        8.05      8.06 o 
  -8   0   1        1.20        7.37      9.05 o 
  -7   0   1        5.03       16.80      8.74 o 
  -6   0   1       22.25       45.82     10.03 o 
  -5   0   1       93.02      111.07     13.25 o 
  -4   0   1      353.86      349.87     15.09 o 
  -3   0   1      490.28      460.87     18.80 o 
  -2   0   1       25.25       27.88     19.87 o 
   2   0   1     2214.06     2146.76     71.22 o 
   3   0   1       27.41       16.70     15.41 o 
   4   0   1     1418.15     1403.06     47.53 o 
   5   0   1        7.45       14.86     13.53 o 
   6   0   1       12.00       34.54      8.97 o 
   7   0   1        8.29        1.82      8.69 o 
   8   0   1       11.65       23.50      9.49 o 
   9   0   1       17.34        3.18      8.14 o 
  -9   1   1        0.67       -4.41     14.52 o 
  -8   1   1        9.13        4.94      8.39 o 
  -7   1   1        1.77       11.81      9.53 o 
  -6   1   1       54.43       64.53     10.38 o 
  -5   1   1      323.85      320.02     14.33 o 
  -4   1   1       33.16       27.14     14.15 o 
  -3   1   1       29.75       54.77     18.36 o 
  -2   1   1       18.95       25.39     19.86 o 
   2   1   1      762.66      717.68     21.29 o 
   3   1   1      303.23      298.99     15.86 o 
   4   1   1       16.38       27.10     12.90 o 
   5   1   1       58.35       66.99     10.51 o 
   6   1   1      210.62      205.85     10.71 o 
   7   1   1       64.98       91.97     12.75 o 
   8   1   1       10.05        2.22      8.21 o 
   9   1   1        1.11       -7.46      7.46 o 
  -9   2   1       10.61        3.16      7.57 o 
  -8   2   1        2.78       14.32      8.41 o 
  -7   2   1       17.14        5.98      9.52 o 
  -6   2   1       28.32       19.88     10.53 o 
  -5   2   1        2.23        3.92     13.01 o 
  -4   2   1      372.45      383.99     19.56 o 
  -3   2   1     1285.40     1359.02     55.46 o 
  -2   2   1      321.46      361.61     29.83 o 
   1   2   1      591.29      534.56     21.22 o 
   2   2   1     2238.10     1997.08     42.27 o 
   3   2   1      174.38      170.57     14.75 o 
   4   2   1        2.88       -2.97     12.72 o 
   5   2   1       14.30       21.71     10.31 o 
   6   2   1      102.50      102.44     10.15 o 
   7   2   1        0.84        6.76     15.56 o 
   8   2   1       47.08       64.24     15.12 o 
   9   2   1        7.39       -8.15      8.15 o 
  -9   3   1       16.19       11.37      8.15 o 
  -8   3   1        0.20       -6.59      7.87 o 
  -7   3   1        0.25       14.05      8.40 o 
  -6   3   1      122.57      116.55     11.56 o 
  -5   3   1       13.68      -13.37     13.37 o 
  -4   3   1       15.51       15.02     14.01 o 
  -3   3   1     1838.28     1840.52     44.03 o 
  -2   3   1     4470.90     4634.29    170.73 o 
  -1   3   1      366.73      370.74     22.32 o 
   0   3   1     2318.95     2057.31    104.20 o 
   1   3   1        3.20       -9.41     20.72 o 
   2   3   1      492.84      468.86     16.91 o 
   3   3   1      413.45      371.32     21.19 o 
   4   3   1      216.99      243.01     13.00 o 
   5   3   1        0.90       -8.19      9.99 o 
   6   3   1       62.23       55.66      9.67 o 
   7   3   1       94.77       95.31      9.13 o 
   8   3   1        1.58        4.14      8.86 o 
 -10   4   1        2.74      -14.80     14.80 o 
  -9   4   1        0.15        5.31      7.89 o 
  -8   4   1        6.58       -0.14      8.34 o 
  -7   4   1       46.70       30.71     13.63 o 
  -6   4   1        0.54        7.47     10.55 o 
  -5   4   1      204.23      225.92     15.15 o 
  -4   4   1     1072.96     1072.03     31.90 o 
  -3   4   1      653.84      623.85     37.90 o 
  -2   4   1      150.84      166.85     18.06 o 
  -1   4   1     4078.01     3933.39    209.22 o 
   0   4   1        3.19       14.30     18.54 o 
   1   4   1     1110.12      927.96     20.03 o 
   2   4   1      164.79      142.61     14.53 o 
   3   4   1        7.00       12.72     14.32 o 
   4   4   1      244.03      257.57     11.68 o 
   5   4   1      176.26      172.29     10.81 o 
   6   4   1       18.20       21.87     12.10 o 
   7   4   1       11.94       19.20      8.55 o 
   8   4   1       50.24       46.74      8.62 o 
  -9   5   1        2.61       -8.22      8.22 o 
  -8   5   1       98.30       99.55     19.46 o 
  -7   5   1       72.29       79.67     16.02 o 
  -6   5   1      859.67      928.15     36.20 o 
  -5   5   1      842.04      887.14     24.49 o 
  -4   5   1        0.29      -13.50     13.50 o 
  -3   5   1       35.21       27.45     14.05 o 
  -2   5   1      191.19      185.87     15.49 o 
  -1   5   1      331.40      324.25     17.06 o 
   0   5   1      806.49      739.05     32.54 o 
   1   5   1     1325.75     1282.01     22.20 o 
   2   5   1        0.77       -2.38     13.36 o 
   3   5   1      626.59      664.22     25.93 o 
   4   5   1      552.64      582.72     28.30 o 
   5   5   1       80.36       74.47     12.27 o 
   6   5   1      233.74      214.93      8.73 o 
   7   5   1       14.29       19.41      7.48 o 
   8   5   1        0.14       -0.95      8.24 o 
  -9   6   1        0.03       17.27      9.67 o 
  -8   6   1       31.36       29.84      9.62 o 
  -7   6   1      945.73      978.49     54.16 o 
  -6   6   1     1030.46     1200.17     52.47 o 
  -5   6   1        2.34       -0.60     10.44 o 
  -4   6   1       26.52       57.36     13.37 o 
  -3   6   1      108.68      119.78     15.55 o 
  -2   6   1        2.33        7.93     14.03 o 
  -1   6   1      275.73      288.29     21.97 o 
   0   6   1      248.36      250.44     15.08 o 
   1   6   1      802.65      803.87     17.73 o 
   2   6   1        0.28       17.82     13.11 o 
   3   6   1        9.19       20.46     10.55 o 
   4   6   1      142.23      139.79     10.47 o 
   5   6   1      546.10      573.63     11.87 o 
   6   6   1       19.39       11.32      8.64 o 
   7   6   1        0.07       13.28      8.00 o 
  -9   7   1        4.02        4.22      8.08 o 
  -8   7   1       91.33       58.61     15.25 o 
  -7   7   1       48.71       59.35      9.25 o 
  -6   7   1       23.52       15.10      9.65 o 
  -5   7   1        0.98        7.57     10.36 o 
  -4   7   1      122.07      120.85     10.99 o 
  -3   7   1       39.17       28.32     13.55 o 
  -2   7   1       28.97       19.34     13.52 o 
  -1   7   1        4.12       11.64     13.36 o 
   0   7   1     1130.11     1096.68     48.01 o 
   1   7   1       39.96       48.00     13.37 o 
   2   7   1       89.89       95.27     19.74 o 
   3   7   1        1.88       21.29     11.06 o 
   4   7   1       26.91       20.44     17.53 o 
   5   7   1       78.05       84.07      9.06 o 
   6   7   1        7.57       -2.56     11.19 o 
   7   7   1        3.45        8.32     15.39 o 
  -9   8   1       17.87       10.05      9.24 o 
  -8   8   1        1.80       -6.63      9.46 o 
  -7   8   1        1.35       -6.79      8.90 o 
  -6   8   1      194.13      205.44     12.19 o 
  -5   8   1       13.64       25.25     12.00 o 
  -4   8   1        4.91        7.55     10.32 o 
  -3   8   1       76.86       64.66     18.30 o 
  -2   8   1      115.83      127.94     13.94 o 
  -1   8   1        2.67        8.63     13.44 o 
   0   8   1       96.89       88.87     11.88 o 
   1   8   1       56.32       69.73     10.86 o 
   2   8   1      153.59      162.07     27.02 o 
   3   8   1       70.67       79.66      9.99 o 
   4   8   1      107.21      127.53     17.86 o 
   5   8   1        0.81       -7.72      8.36 o 
   6   8   1       83.96       89.16     20.41 o 
   7   8   1        1.56       37.34     13.86 o 
  -9   9   1        0.24        4.09      8.78 o 
  -8   9   1        1.05       -1.60      8.13 o 
  -7   9   1       48.59       49.35      9.05 o 
  -6   9   1        0.12       -1.22     10.83 o 
  -5   9   1       85.35       72.15     10.29 o 
  -4   9   1      150.92      159.11     18.90 o 
  -3   9   1      114.07      106.94     10.98 o 
  -2   9   1       73.28       60.32     10.81 o 
  -1   9   1       29.33       28.17     10.70 o 
   0   9   1       11.07       15.06      9.50 o 
   1   9   1      188.97      207.51     10.92 o 
   2   9   1      141.61      147.14     12.14 o 
   3   9   1        1.27       -5.05     10.41 o 
   4   9   1       38.22       55.16     10.18 o 
   5   9   1       30.15        9.77      8.78 o 
   6   9   1        0.46        5.82      8.34 o 
  -8  10   1        2.49       -6.16     11.17 o 
  -7  10   1        0.74        6.21      8.42 o 
  -6  10   1      134.98      150.95     10.75 o 
  -5  10   1       10.50       -6.74     14.19 o 
  -4  10   1       28.03       24.54     10.51 o 
  -3  10   1      109.84      117.83     10.46 o 
  -2  10   1        8.04       -5.33     11.59 o 
  -1  10   1       66.95      101.39      9.94 o 
   0  10   1       54.16       50.63     10.51 o 
   1  10   1       13.72       22.40     18.51 o 
   2  10   1        0.08       -2.50     18.92 o 
   3  10   1        0.21       -1.88      8.70 o 
   4  10   1       36.07       35.78     10.41 o 
   5  10   1        0.92       -5.99      7.98 o 
  -8  11   1        1.08       -0.83      8.06 o 
  -7  11   1       60.29       59.43     11.08 o 
  -6  11   1        0.94       -8.20      8.55 o 
  -5  11   1       14.00        6.72      8.92 o 
  -4  11   1       21.49       11.13      8.42 o 
  -3  11   1        1.90       -3.82      9.47 o 
  -2  11   1      446.74      515.31     19.42 o 
  -1  11   1        7.11        5.88     12.40 o 
   0  11   1       40.04       59.26      9.45 o 
   1  11   1        1.41        5.46     18.49 o 
   2  11   1       36.96       39.02      8.77 o 
   3  11   1       32.77       33.88      8.66 o 
   4  11   1        6.53        3.81      7.76 o 
   5  11   1        0.66       -5.39      8.83 o 
  -8  12   1        2.95       -1.79     12.68 o 
  -7  12   1        6.50       10.72      9.68 o 
  -6  12   1      166.75      115.97     21.12 o 
  -5  12   1        9.24       -9.73      9.73 o 
  -4  12   1       85.88       99.10     12.34 o 
  -3  12   1      115.44      111.20      9.74 o 
  -2  12   1        1.27       -9.03      9.03 o 
  -1  12   1        0.04        8.54     14.13 o 
   0  12   1        3.17       13.76     12.81 o 
   1  12   1        0.45      -11.99     14.64 o 
   2  12   1        0.02       -2.27      8.17 o 
   3  12   1        0.49       24.05     17.02 o 
   4  12   1       12.51        3.68     10.76 o 
  -7  13   1        0.20       -7.57     15.15 o 
  -6  13   1       21.42       30.05      9.08 o 
  -5  13   1       31.67       32.34     11.86 o 
  -4  13   1        4.72       13.18      8.17 o 
  -3  13   1        0.03        8.05      8.32 o 
  -2  13   1      131.10      135.45     16.03 o 
  -1  13   1        3.71        3.36     10.10 o 
   0  13   1        0.91       -8.50      8.50 o 
   1  13   1        9.34        9.82      9.73 o 
   2  13   1        2.81       -6.32      7.97 o 
   3  13   1        0.53        7.79      7.83 o 
  -6  14   1        3.35        2.97     12.26 o 
  -5  14   1        0.07       26.45      8.67 o 
  -4  14   1       28.34       23.70     10.20 o 
  -3  14   1        6.08       -1.20     12.47 o 
  -2  14   1        2.27        7.63      8.02 o 
  -1  14   1        0.50        4.51     13.05 o 
   0  14   1        9.81        5.70     10.88 o 
   1  14   1        4.92       14.49      7.89 o 
   2  14   1        3.29        3.58     11.75 o 
  -5  15   1        0.01       -0.33     11.51 o 
  -4  15   1       17.86        9.93      9.53 o 
  -3  15   1        6.52        8.35      8.05 o 
  -2  15   1        0.00       22.47     16.32 o 
  -1  15   1       14.41       19.32     10.01 o 
   0  15   1       15.78       -8.34      8.34 o 
   1 -16   2        3.72      -13.62     13.62 o 
   2 -16   2        2.35       -5.42     14.33 o 
   3 -16   2        8.94       14.30     18.48 o 
  -1 -15   2       10.70        7.40     11.46 o 
   0 -15   2        2.24       -7.89      8.05 o 
   1 -15   2        0.89        8.79     11.19 o 
   2 -15   2        0.10        2.81     14.75 o 
   3 -15   2       89.73      100.02      9.17 o 
   4 -15   2       38.17       38.78     12.68 o 
   5 -15   2       21.61        5.74      9.49 o 
  -2 -14   2        1.27       10.76      7.87 o 
  -1 -14   2       37.97       25.00      8.64 o 
   0 -14   2        2.49       12.01      8.16 o 
   1 -14   2       36.49       28.80     16.64 o 
   2 -14   2        0.22        7.16      8.68 o 
   3 -14   2        0.00       -8.26      8.26 o 
   4 -14   2       55.55       43.99      9.55 o 
   5 -14   2       54.15       11.72      8.80 o 
   6 -14   2        2.35       12.35     13.69 o 
  -3 -13   2        2.29       24.54      8.14 o 
  -2 -13   2        0.55       16.74      9.56 o 
  -1 -13   2        4.43       -0.38      8.32 o 
   0 -13   2       41.06       37.37      8.95 o 
   1 -13   2       51.32       39.51      9.18 o 
   2 -13   2       54.88       48.61      9.25 o 
   3 -13   2       11.55        6.49      8.41 o 
   4 -13   2      164.53      131.99     20.37 o 
   5 -13   2       16.79       13.27      7.69 o 
   6 -13   2       38.12       49.40     11.72 o 
   7 -13   2        0.44        1.80      8.86 o 
  -4 -12   2       14.87       22.69     18.98 o 
  -3 -12   2        6.61       -8.98      8.98 o 
  -2 -12   2        1.34       13.66      8.28 o 
  -1 -12   2        4.35        6.61     12.31 o 
   0 -12   2        0.38       -8.77      8.87 o 
   1 -12   2      266.97      298.05     22.78 o 
   2 -12   2      204.90      221.68     16.14 o 
   3 -12   2       83.35       59.15      9.75 o 
   4 -12   2       88.48       86.69     10.29 o 
   5 -12   2        0.17       -8.63      8.63 o 
   6 -12   2        3.66       10.35      8.24 o 
   7 -12   2        0.17        5.27      7.29 o 
   8 -12   2        4.08       42.43     12.56 o 
  -5 -11   2        0.32       -2.83      8.06 o 
  -4 -11   2        2.72       19.78     20.30 o 
  -3 -11   2       12.02       -8.71      8.71 o 
  -2 -11   2        4.10       -3.81     11.78 o 
  -1 -11   2        6.89        5.72     11.69 o 
   0 -11   2      281.15      287.79     20.84 o 
   1 -11   2      252.64      267.58     17.39 o 
   2 -11   2      129.09      128.88     11.86 o 
   3 -11   2      191.38      185.22     19.73 o 
   4 -11   2       76.46       69.14     11.48 o 
   5 -11   2        1.73       21.95     13.46 o 
   6 -11   2        0.45       -8.39      8.39 o 
   7 -11   2        0.38        4.09      8.08 o 
   8 -11   2        1.48       -7.97      7.97 o 
  -6 -10   2        2.72       -8.20      8.20 o 
  -5 -10   2       30.08        2.95     14.00 o 
  -4 -10   2       57.70       44.30     16.98 o 
  -3 -10   2        8.91       25.18      8.79 o 
  -2 -10   2      538.37      555.43     28.95 o 
  -1 -10   2      271.12      263.28     20.04 o 
   0 -10   2        0.86       10.14     11.55 o 
   1 -10   2      285.32      284.88     16.27 o 
   2 -10   2        4.78       -9.39      9.39 o 
   3 -10   2       63.19       82.37     11.03 o 
   4 -10   2        4.24        2.09      9.70 o 
   5 -10   2      108.07       93.30     10.94 o 
   6 -10   2        1.57       29.06      8.53 o 
   7 -10   2        4.29       28.93      8.56 o 
   8 -10   2        6.68        3.66     10.64 o 
  -6  -9   2        3.00       12.76     22.50 o 
  -5  -9   2       10.30        5.55     21.15 o 
  -4  -9   2        9.92       27.06      9.97 o 
  -3  -9   2      638.09      682.84     35.22 o 
  -2  -9   2      264.70      294.42     10.77 o 
  -1  -9   2        3.96       18.64     10.10 o 
   0  -9   2       16.30        6.94     10.61 o 
   1  -9   2       82.13       53.81     14.20 o 
   2  -9   2       89.13       98.67     20.71 o 
   3  -9   2       73.00       84.93     10.64 o 
   4  -9   2      253.75      262.18     16.53 o 
   5  -9   2        3.17       13.32      9.67 o 
   6  -9   2       10.42       38.88      9.06 o 
   7  -9   2        0.18      -11.04     11.04 o 
   8  -9   2        1.26       -4.64      8.25 o 
   9  -9   2       11.82       -7.92      7.92 o 
  -7  -8   2        0.00      -12.36     13.25 o 
  -6  -8   2        3.02        1.35     18.98 o 
  -5  -8   2        4.70       -2.39      9.79 o 
  -4  -8   2       80.68       93.22     18.16 o 
  -3  -8   2        4.24       -8.01      9.74 o 
  -2  -8   2       52.82       43.64     10.44 o 
  -1  -8   2       40.34       27.14     10.89 o 
   0  -8   2      185.87      179.19     14.78 o 
   1  -8   2      110.38       97.68     13.90 o 
   2  -8   2      329.12      367.83     35.12 o 
   3  -8   2        0.68       23.09     11.76 o 
   4  -8   2      145.02      129.46     11.14 o 
   5  -8   2      100.35      121.57     10.37 o 
   6  -8   2        0.35       -3.79      9.20 o 
   7  -8   2        0.07        3.45      8.80 o 
   8  -8   2       42.07       22.78     11.32 o 
   9  -8   2        0.99       -9.26      9.26 o 
  -7  -7   2        2.74       15.60      7.87 o 
  -6  -7   2        0.80       -1.24     12.42 o 
  -5  -7   2      374.87      417.35     16.85 o 
  -4  -7   2      144.09      137.51      9.59 o 
  -3  -7   2       91.71       81.28     10.89 o 
  -2  -7   2       46.79       42.39     12.62 o 
  -1  -7   2       54.47       41.32     12.68 o 
   0  -7   2      218.06      203.02     14.71 o 
   1  -7   2       57.87       82.49     12.87 o 
   2  -7   2       79.20       87.67     14.11 o 
   3  -7   2      167.89      160.83     15.74 o 
   4  -7   2        4.25       17.47      9.81 o 
   5  -7   2       62.54       74.53     12.81 o 
   6  -7   2      249.32      264.32     25.05 o 
   7  -7   2       79.46       93.18      9.92 o 
   8  -7   2       14.21      -10.70     10.70 o 
   9  -7   2        0.59       -8.86      9.71 o 
  -8  -6   2       14.01       10.68      9.93 o 
  -7  -6   2        0.05       -9.25      9.80 o 
  -6  -6   2      303.94      297.29     10.61 o 
  -5  -6   2       57.69       62.52     10.61 o 
  -4  -6   2        0.48       14.27      9.85 o 
  -3  -6   2       86.29       88.28     19.53 o 
  -2  -6   2      205.69      189.81     14.07 o 
  -1  -6   2      457.11      434.83     15.74 o 
   0  -6   2      621.32      618.26     38.47 o 
   1  -6   2      673.56      644.53     17.08 o 
   2  -6   2      914.33      964.25     30.24 o 
   3  -6   2      637.43      667.83     18.47 o 
   4  -6   2       64.65       70.98     13.51 o 
   5  -6   2      239.80      255.09     10.63 o 
   6  -6   2      364.32      400.40     19.10 o 
   7  -6   2       20.78        8.69     19.66 o 
   8  -6   2        1.36       19.77     13.28 o 
   9  -6   2        1.71       -9.19      9.19 o 
  -8  -5   2       17.00       11.39      8.20 o 
  -7  -5   2       68.79       78.54      8.71 o 
  -6  -5   2       27.39       26.83     10.14 o 
  -5  -5   2      220.69      196.62     10.73 o 
  -4  -5   2      100.09      103.60     10.67 o 
  -3  -5   2      431.06      467.93     17.90 o 
  -2  -5   2       31.22       30.31     14.03 o 
  -1  -5   2      674.17      669.13     17.25 o 
   0  -5   2       23.90        9.01     16.07 o 
   1  -5   2      493.54      479.44     18.07 o 
   2  -5   2     1379.35     1376.38     69.67 o 
   3  -5   2       40.58       46.31     13.10 o 
   4  -5   2       63.39       84.59     16.37 o 
   5  -5   2        2.36       21.49     14.75 o 
   6  -5   2      252.97      260.86     10.45 o 
   7  -5   2       46.09       48.05     20.75 o 
   8  -5   2        0.27       -8.77      8.77 o 
   9  -5   2        5.86       -8.16     10.98 o 
  -8  -4   2       11.01       -8.30      8.30 o 
  -7  -4   2       68.35       66.56      9.45 o 
  -6  -4   2       14.98       12.03     14.24 o 
  -5  -4   2       44.75       26.94     11.19 o 
  -4  -4   2        4.42       -5.77     12.38 o 
  -3  -4   2      121.72      105.82     14.19 o 
  -2  -4   2      917.53      845.40     28.26 o 
  -1  -4   2      231.49      197.03     18.53 o 
   0  -4   2       16.22       23.26     18.87 o 
   1  -4   2      220.08      222.23     18.28 o 
   2  -4   2      576.09      531.46     18.63 o 
   3  -4   2      508.10      551.31     24.94 o 
   4  -4   2       59.24       51.51     13.54 o 
   5  -4   2      496.69      498.28     19.97 o 
   6  -4   2       56.07       75.49     13.59 o 
   7  -4   2        7.94       18.58      9.85 o 
   8  -4   2        5.98        6.44     12.24 o 
   9  -4   2        0.00        2.98     11.69 o 
  -9  -3   2       26.50       20.29      8.60 o 
  -8  -3   2       62.62       76.35     17.02 o 
  -7  -3   2       17.53       24.21     11.29 o 
  -6  -3   2       20.24       -7.41     10.72 o 
  -5  -3   2      227.39      225.33     11.56 o 
  -4  -3   2      398.78      390.07     17.01 o 
  -3  -3   2      566.76      563.75     22.17 o 
  -2  -3   2      361.02      330.75     18.05 o 
  -1  -3   2     2994.58     2550.14    108.51 o 
   0  -3   2       17.03       15.24     20.64 o 
   1  -3   2      672.87      648.86     24.67 o 
   2  -3   2     1955.56     1625.49     25.48 o 
   3  -3   2       93.34       76.62     15.28 o 
   4  -3   2        7.47        4.83     12.54 o 
   5  -3   2        0.00       -8.38     11.67 o 
   6  -3   2       11.23       33.99     10.58 o 
   7  -3   2       91.42      121.79     26.75 o 
   8  -3   2        2.72       -5.45     12.14 o 
   9  -3   2       15.97       -0.49      8.21 o 
  -9  -2   2        3.04        1.29      8.25 o 
  -8  -2   2       16.46        1.21      8.55 o 
  -7  -2   2        0.05        0.22      8.89 o 
  -6  -2   2        9.08        8.18      9.72 o 
  -5  -2   2        2.79        9.56     10.31 o 
  -4  -2   2        6.06       23.41     13.17 o 
  -3  -2   2       98.80      107.64     15.35 o 
  -2  -2   2      119.93      120.16     18.93 o 
  -1  -2   2     4196.21     3822.35     60.47 o 
   1  -2   2       63.56       63.36     24.31 o 
   2  -2   2      668.19      579.43     21.49 o 
   3  -2   2     1593.92     1449.52     45.15 o 
   4  -2   2      111.32      126.22     14.21 o 
   5  -2   2       95.36       77.95     11.56 o 
   6  -2   2       37.77       34.61      9.72 o 
   7  -2   2       64.46       54.03      9.35 o 
   8  -2   2        8.63       -5.81     11.12 o 
   9  -2   2       13.69        0.49      8.31 o 
  -9  -1   2        8.71       11.31     12.03 o 
  -8  -1   2       23.50       30.73      8.51 o 
  -7  -1   2        2.72      -11.39     13.86 o 
  -6  -1   2        9.40        8.71     20.17 o 
  -5  -1   2      242.45      256.34     13.02 o 
  -4  -1   2      988.35     1101.04     42.81 o 
  -3  -1   2        1.94       -6.25     15.22 o 
  -2  -1   2     3089.47     2810.27     44.54 o 
   2  -1   2     3858.90     3748.52    152.34 o 
   3  -1   2       18.18       40.80     14.88 o 
   4  -1   2      344.96      343.59     15.76 o 
   5  -1   2        4.98       -4.56     10.59 o 
   6  -1   2      175.92      172.82     10.74 o 
   7  -1   2        8.47       -1.28      8.72 o 
   8  -1   2       47.56       27.33     14.88 o 
   9  -1   2        8.71        4.44      7.42 o 
  -9   0   2        2.46       11.73     13.25 o 
  -8   0   2       32.60       29.91      8.62 o 
  -7   0   2        6.97       -1.12      9.25 o 
  -6   0   2       88.78       98.51     11.56 o 
  -5   0   2      187.65      213.59     14.21 o 
  -4   0   2        3.92       -0.47     13.94 o 
  -3   0   2       87.50       88.42     16.44 o 
  -2   0   2      312.00      314.47     23.83 o 
   1   0   2       39.72       68.34     45.56 o 
   2   0   2      294.70      290.55     21.52 o 
   3   0   2     1068.19     1094.43     62.75 o 
   4   0   2       13.84       -7.36     13.19 o 
   5   0   2       70.40       68.61      9.85 o 
   6   0   2       43.01       34.80     10.68 o 
   7   0   2      192.79      203.20     17.80 o 
   8   0   2       40.91       35.95     11.39 o 
   9   0   2        1.36       11.82      7.98 o 
  -9   1   2        0.49       -8.07      8.07 o 
  -8   1   2       17.89        0.10      8.84 o 
  -7   1   2       38.39       50.96      9.68 o 
  -6   1   2        1.02        2.98      9.82 o 
  -5   1   2        0.12       -8.30     14.05 o 
  -4   1   2     1234.13     1312.78     29.08 o 
  -3   1   2       16.30       24.34     17.88 o 
  -2   1   2     1688.67     1688.30     71.80 o 
   1   1   2     8716.79     8200.11    175.69 o 
   2   1   2       42.22       44.92     18.05 o 
   3   1   2       74.83       37.33     15.78 o 
   4   1   2      147.37      169.86     13.66 o 
   5   1   2       36.47       57.58     10.18 o 
   6   1   2       67.42       77.91     12.41 o 
   7   1   2      107.65      100.55     20.96 o 
   8   1   2        5.57       -8.08     10.33 o 
   9   1   2       15.28       12.05      7.42 o 
  -9   2   2        0.80        8.24     11.26 o 
  -8   2   2       21.13       21.97     13.76 o 
  -7   2   2       23.77       22.35      9.55 o 
  -6   2   2        1.28      -11.19     11.19 o 
  -5   2   2      100.82      107.56     13.28 o 
  -4   2   2       21.03       20.60     13.92 o 
  -3   2   2     7333.81     7395.44    392.03 o 
  -2   2   2      575.60      596.61     24.36 o 
  -1   2   2        0.14       -4.33     20.25 o 
   0   2   2    24003.47    23485.27    161.81 o 
   1   2   2      883.60      819.64     49.79 o 
   2   2   2       97.25       99.75     16.43 o 
   3   2   2        1.75       -7.39     15.29 o 
   4   2   2       39.79       37.34     17.66 o 
   5   2   2        1.03        2.01     16.14 o 
   6   2   2       65.07       78.42      9.75 o 
   7   2   2        8.63       18.67     12.58 o 
   8   2   2        4.64       -4.74     10.84 o 
  -9   3   2        3.99       -6.34     11.05 o 
  -8   3   2        4.14        3.41      8.49 o 
  -7   3   2      108.22       93.40     10.14 o 
  -6   3   2       94.90      121.62     12.75 o 
  -5   3   2        3.07       -3.00     11.95 o 
  -4   3   2     2822.92     2975.07     50.01 o 
  -3   3   2     2257.64     2410.97     71.63 o 
  -2   3   2      854.67      818.81     21.03 o 
  -1   3   2       26.31       39.63     19.99 o 
   0   3   2      370.66      295.38     21.08 o 
   1   3   2      693.21      645.12     23.57 o 
   2   3   2     1547.78     1287.68     79.42 o 
   3   3   2       10.31       -1.19     13.60 o 
   4   3   2       92.99       84.64     10.23 o 
   5   3   2        2.61        8.28     12.00 o 
   6   3   2       26.82       17.39      9.96 o 
   7   3   2       64.00       59.03     13.35 o 
   8   3   2       43.17       63.12     21.78 o 
 -10   4   2        0.32        1.88     13.62 o 
  -9   4   2       10.35      -12.27     12.27 o 
  -8   4   2       15.40       20.26     11.29 o 
  -7   4   2       16.22       18.81     12.17 o 
  -6   4   2        6.70        3.90      9.22 o 
  -5   4   2        2.63       11.28     12.67 o 
  -4   4   2       34.79       42.23     14.84 o 
  -3   4   2     1568.08     1576.70     31.28 o 
  -2   4   2      542.80      576.22     25.36 o 
  -1   4   2      259.97      232.27     17.71 o 
   0   4   2     2195.50     2051.40     68.58 o 
   1   4   2     1996.44     1960.30     21.60 o 
   2   4   2      180.04      169.35     14.47 o 
   3   4   2      433.10      395.13     22.00 o 
   4   4   2      250.34      247.31     14.20 o 
   5   4   2      117.13      113.52     10.12 o 
   6   4   2      109.12      129.31     14.95 o 
   7   4   2       47.20       34.32      9.68 o 
   8   4   2       28.37       16.08     16.68 o 
  -9   5   2        0.08       21.23     10.75 o 
  -8   5   2        0.20       -0.17      7.88 o 
  -7   5   2      127.21      139.75     10.42 o 
  -6   5   2      494.11      492.17     21.51 o 
  -5   5   2       16.72       13.44     10.83 o 
  -4   5   2      202.66      214.30     14.28 o 
  -3   5   2        0.00        3.52     15.33 o 
  -2   5   2       19.93       31.10     13.55 o 
  -1   5   2       33.21        9.32     14.95 o 
   0   5   2     1061.59      996.41     46.75 o 
   1   5   2      416.05      405.44     15.74 o 
   2   5   2       51.96       50.47     12.97 o 
   3   5   2       41.13       49.96     17.75 o 
   4   5   2      873.27      868.08     18.56 o 
   5   5   2      360.47      382.96     10.86 o 
   6   5   2       83.47      100.57     10.18 o 
   7   5   2       13.68        3.38     11.56 o 
   8   5   2       11.21      -15.11     15.59 o 
  -9   6   2       10.17        4.94     14.23 o 
  -8   6   2       25.30       30.22      9.58 o 
  -7   6   2      433.38      456.97     18.56 o 
  -6   6   2        4.80        3.72     10.65 o 
  -5   6   2       49.49       63.39     10.37 o 
  -4   6   2        0.17       -7.35     13.45 o 
  -3   6   2      282.42      312.08     17.01 o 
  -2   6   2     1003.86     1116.59     21.86 o 
  -1   6   2      226.64      250.24     15.02 o 
   0   6   2      138.89      149.48     15.80 o 
   1   6   2      106.07      132.76     13.65 o 
   2   6   2      285.09      292.18     17.93 o 
   3   6   2      188.30      171.70     11.01 o 
   4   6   2      521.70      521.13     12.71 o 
   5   6   2       26.70       31.74     13.56 o 
   6   6   2        5.20        4.44      8.40 o 
   7   6   2        1.03        6.06      8.73 o 
  -9   7   2        0.40        9.04      9.76 o 
  -8   7   2        5.07       -8.54      8.54 o 
  -7   7   2       41.82       38.38     12.88 o 
  -6   7   2       11.07       15.88     10.85 o 
  -5   7   2       11.22       32.24     10.03 o 
  -4   7   2        6.70       -1.54     10.68 o 
  -3   7   2      185.79      188.96     18.30 o 
  -2   7   2       50.90       48.60     13.46 o 
  -1   7   2      579.67      610.61     29.90 o 
   0   7   2      689.21      718.72     16.02 o 
   1   7   2      207.33      241.17     13.90 o 
   2   7   2      499.78      519.58     23.20 o 
   3   7   2       88.56      103.29     10.78 o 
   4   7   2        1.62        8.12     13.76 o 
   5   7   2        9.64       10.87     12.00 o 
   6   7   2       33.89       54.12     13.56 o 
   7   7   2        0.07      -13.84     15.80 o 
  -9   8   2        0.34        6.28      8.81 o 
  -8   8   2       42.75       35.53     14.05 o 
  -7   8   2        5.70       -8.76      8.76 o 
  -6   8   2        9.40        1.19      9.80 o 
  -5   8   2      556.52      617.41     13.34 o 
  -4   8   2      124.07      133.36     13.92 o 
  -3   8   2       26.82       43.82     13.90 o 
  -2   8   2       27.33       28.01     11.00 o 
  -1   8   2        4.13        7.02     10.85 o 
   0   8   2       71.88       78.88     10.91 o 
   1   8   2      849.24      934.91     28.15 o 
   2   8   2      175.19      184.09     21.02 o 
   3   8   2        4.93        5.07      8.78 o 
   4   8   2        1.41        0.17     10.14 o 
   5   8   2       18.51       -5.42     16.98 o 
   6   8   2        0.06       -7.35     10.08 o 
  -9   9   2       65.31       38.26      9.06 o 
  -8   9   2        0.13       -7.94      9.08 o 
  -7   9   2        4.34       -7.10     13.80 o 
  -6   9   2       18.46       34.57     16.26 o 
  -5   9   2        3.95       -0.75      9.55 o 
  -4   9   2       36.62       49.54     11.07 o 
  -3   9   2       76.24       99.22     10.43 o 
  -2   9   2       37.10       57.55     10.47 o 
  -1   9   2       35.09       30.83     10.76 o 
   0   9   2       57.49       41.40      9.64 o 
   1   9   2       26.53       31.88     10.06 o 
   2   9   2       53.17       74.46      9.87 o 
   3   9   2       45.38       27.94     19.69 o 
   4   9   2       32.28       30.46      9.05 o 
   5   9   2       45.13       46.80      8.39 o 
   6   9   2        6.21        7.72     10.88 o 
  -8  10   2        0.86        7.32      9.93 o 
  -7  10   2        0.57      -10.33     11.53 o 
  -6  10   2       11.72       -5.43      8.56 o 
  -5  10   2      184.66      200.97     10.54 o 
  -4  10   2        5.45        8.14      9.61 o 
  -3  10   2       51.72       53.65     18.71 o 
  -2  10   2      199.51      214.09     23.15 o 
  -1  10   2       19.13        7.05      9.90 o 
   0  10   2       69.03       69.53     14.51 o 
   1  10   2       73.97       54.27     15.08 o 
   2  10   2        0.00       14.30     10.96 o 
   3  10   2       80.88      119.18     32.47 o 
   4  10   2        2.17      -11.23     11.23 o 
   5  10   2        4.91        4.70     19.08 o 
  -8  11   2        5.90       13.27      7.85 o 
  -7  11   2        0.10        7.92     12.68 o 
  -6  11   2       50.87       43.35      9.05 o 
  -5  11   2        8.61       14.25      8.02 o 
  -4  11   2        0.07      -10.71     10.71 o 
  -3  11   2       96.26       87.43     11.46 o 
  -2  11   2       19.06        1.87      9.56 o 
  -1  11   2      233.51      228.98     11.53 o 
   0  11   2      135.63      129.62     15.49 o 
   1  11   2        0.02       -6.09     14.44 o 
   2  11   2        0.03        6.27      9.66 o 
   3  11   2       13.45       13.17     12.00 o 
   4  11   2        0.11       15.60      7.77 o 
  -8  12   2        0.08        1.41     13.62 o 
  -7  12   2        5.10       17.18     12.47 o 
  -6  12   2       16.86        6.48      8.25 o 
  -5  12   2        2.52       -0.89      8.20 o 
  -4  12   2       11.36       -3.84      8.54 o 
  -3  12   2        0.39        9.01      8.60 o 
  -2  12   2       11.75        1.02     18.51 o 
  -1  12   2       34.71       49.85      8.98 o 
   0  12   2       20.65       38.65      8.55 o 
   1  12   2       10.28        8.92      9.69 o 
   2  12   2       18.65       11.26     16.07 o 
   3  12   2        0.89        7.22      8.88 o 
   4  12   2       10.91        6.75      7.86 o 
  -7  13   2       18.25       22.87      8.24 o 
  -6  13   2        5.48       -8.87     11.63 o 
  -5  13   2       29.35       23.70      9.43 o 
  -4  13   2        0.96       30.73      8.88 o 
  -3  13   2        0.46        1.25      9.97 o 
  -2  13   2        0.61       12.98      8.36 o 
  -1  13   2       15.83       18.91      8.53 o 
   0  13   2        8.59       -3.91      8.43 o 
   1  13   2        0.36      -17.59     17.59 o 
   2  13   2        3.26       11.57      8.13 o 
   3  13   2        5.32       -2.11     13.39 o 
  -6  14   2        1.06       -7.91      7.91 o 
  -5  14   2        6.49       -5.34      9.91 o 
  -4  14   2       61.83       33.99      9.78 o 
  -3  14   2       15.76       17.35      8.29 o 
  -2  14   2        8.70        9.27      8.20 o 
  -1  14   2      102.27       72.96     12.61 o 
   0  14   2       27.85       24.24      8.36 o 
   1  14   2        0.65       -2.37      7.38 o 
  -5  15   2        3.56       -3.29     13.39 o 
  -4  15   2        1.12       13.72     10.24 o 
  -3  15   2        4.47        7.96     13.29 o 
  -2  15   2       41.04       31.39      9.46 o 
  -1  15   2        1.27       18.77     14.51 o 
   0  15   2        4.42       19.82      8.04 o 
   1 -16   3        9.70        6.34     14.56 o 
   2 -16   3        1.84       -4.08     17.38 o 
   3 -16   3        0.04       14.93      9.61 o 
  -1 -15   3        0.00       -9.25      9.25 o 
   0 -15   3        0.01      -14.64     14.64 o 
   1 -15   3       19.37       31.71     15.29 o 
   2 -15   3       19.88       11.91      9.82 o 
   3 -15   3       24.50       28.45      9.96 o 
   4 -15   3       25.66       15.49     10.68 o 
   5 -15   3       54.88       28.63     16.37 o 
  -2 -14   3       19.35        0.26     10.47 o 
  -1 -14   3        8.52       -8.24      8.24 o 
   0 -14   3        0.38        7.90     16.01 o 
   1 -14   3       46.41       53.89     12.81 o 
   2 -14   3        0.14       -3.88      8.51 o 
   3 -14   3       31.78       22.36      8.63 o 
   4 -14   3      125.66       99.73     10.67 o 
   5 -14   3        1.45       -9.69      9.69 o 
   6 -14   3        0.06       11.38      8.65 o 
  -4 -13   3        1.36      -11.27     14.09 o 
  -3 -13   3       32.86       10.61     15.00 o 
  -2 -13   3        0.01       -4.13      9.93 o 
  -1 -13   3       17.48       37.51     11.39 o 
   0 -13   3       26.30       37.42      8.79 o 
   1 -13   3       13.37       16.22     12.51 o 
   2 -13   3       20.32       12.31      8.88 o 
   3 -13   3       91.30       83.17     12.27 o 
   4 -13   3       27.26       11.62     11.04 o 
   5 -13   3        0.83       -1.00     13.83 o 
   6 -13   3        1.79      -10.58     10.58 o 
   7 -13   3        0.10       11.25     12.71 o 
  -4 -12   3       12.98       -2.96      8.26 o 
  -3 -12   3      103.94      113.63     19.15 o 
  -2 -12   3        0.05      -10.83     10.83 o 
  -1 -12   3       33.51       33.71     11.15 o 
   0 -12   3       10.13       37.86      9.62 o 
   1 -12   3      435.37      477.66     29.62 o 
   2 -12   3       41.68       46.53     15.63 o 
   3 -12   3       23.07       30.88      9.63 o 
   4 -12   3       32.40       51.52      9.83 o 
   5 -12   3      122.56      117.13     22.41 o 
   6 -12   3       14.60        7.41     10.17 o 
   7 -12   3        0.98        2.80     11.67 o 
  -5 -11   3       17.03       15.07      8.13 o 
  -4 -11   3        2.50        3.00      8.34 o 
  -3 -11   3       42.33        5.48     10.64 o 
  -2 -11   3       63.33       64.18     13.07 o 
  -1 -11   3       66.85       69.11      9.64 o 
   0 -11   3      106.79      113.49     13.76 o 
   1 -11   3      241.72      250.06     11.39 o 
   2 -11   3       78.16       86.98     16.27 o 
   3 -11   3       30.51       29.29      8.92 o 
   4 -11   3      128.58      121.21     10.13 o 
   5 -11   3       41.51       42.23      9.69 o 
   6 -11   3        0.08        2.39      8.46 o 
   7 -11   3       32.04       11.36      8.80 o 
   8 -11   3        4.41        5.45     13.25 o 
  -6 -10   3        5.42        2.06      7.86 o 
  -5 -10   3       12.97       23.95     13.93 o 
  -4 -10   3       16.58       26.02      7.93 o 
  -3 -10   3       28.19       30.65      9.07 o 
  -2 -10   3      743.68      702.06     33.36 o 
  -1 -10   3       28.56       51.16     15.46 o 
   0 -10   3      398.21      411.28     18.07 o 
   1 -10   3      187.36      188.86     15.60 o 
   2 -10   3       28.73       39.38     11.02 o 
   3 -10   3        1.48        0.70      8.99 o 
   4 -10   3       16.79        5.03      9.67 o 
   5 -10   3       18.57       21.10      9.66 o 
   6 -10   3       52.97       49.33      9.18 o 
   7 -10   3       31.49       32.09     10.03 o 
   8 -10   3        1.11      -10.07     10.07 o 
  -6  -9   3        3.85       -4.24      8.91 o 
  -5  -9   3       20.72        9.46     10.01 o 
  -4  -9   3        4.04      -10.41     10.62 o 
  -3  -9   3      589.91      604.73     12.54 o 
  -2  -9   3        1.78       -2.11     10.71 o 
  -1  -9   3       70.98       63.46     12.83 o 
   0  -9   3        1.41        4.75     10.59 o 
   1  -9   3      248.59      260.37     13.90 o 
   2  -9   3      248.55      267.69     10.94 o 
   3  -9   3       19.15        4.30     11.54 o 
   4  -9   3      175.90      184.57     10.98 o 
   5  -9   3      229.38      207.74     20.37 o 
   6  -9   3       38.85       45.83      9.11 o 
   7  -9   3        4.66        7.21      8.13 o 
   8  -9   3        4.37       -1.70     11.15 o 
   9  -9   3        4.86       23.72     13.86 o 
  -7  -8   3        7.40       -2.52      8.94 o 
  -6  -8   3        9.97        8.89      8.11 o 
  -5  -8   3        4.43        6.02      9.45 o 
  -4  -8   3        0.21       -5.46     12.14 o 
  -3  -8   3       18.74       23.59      9.85 o 
  -2  -8   3      311.03      332.89     12.05 o 
  -1  -8   3       72.96       71.45     11.00 o 
   0  -8   3      422.64      441.36     16.22 o 
   1  -8   3       80.64       71.21     13.72 o 
   2  -8   3       63.61       67.40     13.63 o 
   3  -8   3       71.05       68.90     12.46 o 
   4  -8   3        3.93       -3.70     11.36 o 
   5  -8   3       60.91       35.12     14.81 o 
   6  -8   3       69.57       79.82     20.94 o 
   7  -8   3        0.67       -8.39      8.39 o 
   8  -8   3        3.93       18.47     10.75 o 
   9  -8   3       18.15       29.96      8.21 o 
  -7  -7   3        3.93       -3.21      9.01 o 
  -6  -7   3       19.44       31.40      8.37 o 
  -5  -7   3       43.52       66.29      9.63 o 
  -4  -7   3      235.28      232.81     16.37 o 
  -3  -7   3      553.81      621.07     17.93 o 
  -2  -7   3      647.94      599.64     37.47 o 
  -1  -7   3      275.13      272.56     17.25 o 
   0  -7   3      236.56      220.71     14.29 o 
   1  -7   3       32.92       32.17     13.86 o 
   2  -7   3      219.59      230.71     13.38 o 
   3  -7   3      118.78      110.37     15.20 o 
   4  -7   3        6.20       -4.97     10.40 o 
   5  -7   3      136.97      160.74     11.62 o 
   6  -7   3       95.68      105.25     21.77 o 
   7  -7   3       11.32       -2.63     14.18 o 
   8  -7   3        0.48       -2.27     13.71 o 
   9  -7   3        0.06        1.05     16.14 o 
  -8  -6   3        0.30        0.47      9.36 o 
  -7  -6   3        1.99       23.74     15.23 o 
  -6  -6   3       65.26       75.67     11.80 o 
  -5  -6   3      497.07      535.46     12.50 o 
  -4  -6   3      137.88      132.00     11.77 o 
  -3  -6   3      787.79      794.16     23.39 o 
  -2  -6   3       32.00       19.78     12.46 o 
  -1  -6   3      160.06      151.24     14.40 o 
   0  -6   3      127.49      112.96     14.97 o 
   1  -6   3        1.69       12.87     14.36 o 
   2  -6   3      790.32      911.06     40.07 o 
   3  -6   3       66.57       76.36     13.63 o 
   4  -6   3       16.50       14.43     13.09 o 
   5  -6   3       33.14       43.19     11.39 o 
   6  -6   3      682.74      768.77     45.14 o 
   7  -6   3        0.67       -7.34      8.65 o 
   8  -6   3        1.92       -4.22      8.26 o 
   9  -6   3       38.33       46.27      8.36 o 
  -8  -5   3        0.98        4.19      7.88 o 
  -7  -5   3       56.90       46.08      9.40 o 
  -6  -5   3       26.86        9.15      8.87 o 
  -5  -5   3        0.41      -11.05     11.97 o 
  -4  -5   3      163.47      176.49     11.33 o 
  -3  -5   3        2.04        7.77     12.05 o 
  -2  -5   3      775.82      778.26     19.42 o 
  -1  -5   3       58.81       23.31     14.83 o 
   0  -5   3       37.51       28.71     15.33 o 
   1  -5   3       66.66       56.49     14.41 o 
   2  -5   3     6507.18     6147.03    413.32 o 
   3  -5   3        0.57       -6.47     12.55 o 
   4  -5   3       44.18       45.81     16.62 o 
   5  -5   3      203.04      238.16     23.77 o 
   6  -5   3       73.86       82.89     10.02 o 
   7  -5   3       14.80       15.98      8.78 o 
   8  -5   3       89.35       86.37     23.31 o 
   9  -5   3        2.78       19.14      9.19 o 
  -8  -4   3      117.36      140.73     11.59 o 
  -7  -4   3        5.01        7.71      9.14 o 
  -6  -4   3        2.66       14.61     16.47 o 
  -5  -4   3       35.80       30.91     10.00 o 
  -4  -4   3      114.29      112.64     12.94 o 
  -3  -4   3      516.14      509.61     15.87 o 
  -2  -4   3        1.21       11.17     14.23 o 
  -1  -4   3      235.46      237.45     19.53 o 
   0  -4   3       64.02       65.65     20.24 o 
   1  -4   3     1977.12     1876.24     90.44 o 
   2  -4   3      163.00      156.15     14.61 o 
   3  -4   3      416.89      417.67     15.66 o 
   4  -4   3       26.03       36.82     14.16 o 
   5  -4   3       20.94        3.08     10.54 o 
   6  -4   3      260.42      276.69     13.97 o 
   7  -4   3       12.82       17.99     11.66 o 
   8  -4   3        0.92       17.29      8.94 o 
   9  -4   3        3.33       12.71      7.78 o 
  -9  -3   3       51.60       29.64      9.54 o 
  -8  -3   3       35.92       33.47      8.41 o 
  -7  -3   3       18.03       31.48      7.91 o 
  -6  -3   3        1.50        1.83     10.53 o 
  -5  -3   3       41.57       52.98     11.04 o 
  -4  -3   3      232.28      232.06     13.99 o 
  -3  -3   3      472.28      473.68     16.19 o 
  -2  -3   3     1701.13     1587.34     72.62 o 
  -1  -3   3       10.46       14.48     20.83 o 
   0  -3   3      950.26      880.56     24.39 o 
   1  -3   3      233.04      188.86     18.82 o 
   2  -3   3       10.02       16.64     15.37 o 
   3  -3   3      126.20      107.53     12.71 o 
   4  -3   3      174.22      182.13     13.75 o 
   5  -3   3      217.37      241.02     11.38 o 
   6  -3   3      120.52      119.56     10.95 o 
   7  -3   3      170.39      192.77     12.34 o 
   8  -3   3       96.29       86.27     14.10 o 
   9  -3   3        7.66       13.46     13.01 o 
  -9  -2   3        5.86       -4.95      9.73 o 
  -8  -2   3       72.14       86.34      9.03 o 
  -7  -2   3       37.94       28.66     10.58 o 
  -6  -2   3       93.88       93.78     11.92 o 
  -5  -2   3      211.98      220.06     11.93 o 
  -4  -2   3       73.82      105.56     16.44 o 
  -3  -2   3      154.35      158.22     15.20 o 
  -2  -2   3     2744.81     2455.64    113.46 o 
  -1  -2   3      729.63      650.89     26.03 o 
   0  -2   3       29.55       20.28     20.43 o 
   1  -2   3      426.34      395.01     21.15 o 
   2  -2   3      221.68      198.96     17.51 o 
   3  -2   3      949.94      837.42     94.27 o 
   4  -2   3       43.42       13.70     14.52 o 
   5  -2   3      115.46      109.62     10.17 o 
   6  -2   3       61.81       66.27      9.85 o 
   7  -2   3      108.07      121.03     22.61 o 
   8  -2   3       11.65        6.44      8.40 o 
   9  -2   3       17.55       21.89      7.96 o 
  -9  -1   3       26.75       35.21     11.36 o 
  -8  -1   3       26.65       29.93     14.54 o 
  -7  -1   3       20.62       43.91      9.04 o 
  -6  -1   3      302.10      292.33     11.45 o 
  -5  -1   3       97.68       98.43     11.27 o 
  -4  -1   3      158.36      190.60     14.17 o 
  -3  -1   3     1544.01     1534.74     28.82 o 
  -2  -1   3        7.05       11.25     20.41 o 
  -1  -1   3      153.31      130.26     26.74 o 
   1  -1   3      842.40      749.86     34.75 o 
   2  -1   3      582.16      540.07     21.93 o 
   3  -1   3       33.42       22.71     14.09 o 
   4  -1   3        3.85        0.06     13.22 o 
   5  -1   3        0.09       -2.07      9.55 o 
   6  -1   3       24.96        4.34     13.56 o 
   7  -1   3        2.94       -2.49      8.54 o 
   8  -1   3       53.48       52.43     10.64 o 
   9  -1   3        3.74       12.35     11.53 o 
  -9   0   3        0.97       10.71      7.90 o 
  -8   0   3       28.14       26.44      9.46 o 
  -7   0   3        0.44       -9.00      9.00 o 
  -6   0   3       76.12       90.80     10.36 o 
  -5   0   3       39.12       49.29     13.18 o 
  -4   0   3     2673.64     2667.78     97.59 o 
  -3   0   3       59.59       62.43     16.82 o 
  -2   0   3       26.72       20.74     21.11 o 
   0   0   3      312.45      303.42     30.37 o 
   1   0   3      342.91      316.36     21.23 o 
   2   0   3       64.15       76.05     18.80 o 
   3   0   3      488.25      562.23     17.17 o 
   4   0   3      269.36      274.90     14.24 o 
   5   0   3       71.45       53.01     10.69 o 
   6   0   3        4.42       -0.83      9.69 o 
   7   0   3       40.31       49.01      8.90 o 
   8   0   3        0.29        8.02      8.06 o 
   9   0   3       14.03      -15.73     15.73 o 
  -9   1   3        9.38        5.59      8.23 o 
  -8   1   3       38.14       23.17      8.66 o 
  -7   1   3       26.18       24.74      9.52 o 
  -6   1   3       13.57       16.14     11.19 o 
  -5   1   3       30.14       33.71     13.02 o 
  -4   1   3      155.11      160.26     15.91 o 
  -3   1   3       51.53       38.99     14.31 o 
  -2   1   3     1460.54     1481.76     74.24 o 
  -1   1   3       57.08       51.57     30.56 o 
   0   1   3      492.30      445.22     27.10 o 
   1   1   3      486.86      417.42     18.66 o 
   2   1   3      227.89      223.67     16.57 o 
   3   1   3       16.47       24.69     13.57 o 
   4   1   3       22.85       33.42     12.17 o 
   5   1   3       15.30       13.22      9.39 o 
   6   1   3      111.25      107.97      9.00 o 
   7   1   3       31.07       30.28     10.04 o 
   8   1   3       31.13       10.50      9.83 o 
   9   1   3        8.55        9.39     14.80 o 
  -9   2   3       20.10        5.00      8.23 o 
  -8   2   3        0.50        6.58      9.56 o 
  -7   2   3      144.41      185.48     13.73 o 
  -6   2   3       37.72       40.05     10.22 o 
  -5   2   3       57.61       65.62     14.66 o 
  -4   2   3      194.59      241.08     17.15 o 
  -3   2   3      637.68      656.09     19.99 o 
  -2   2   3        2.79        1.62     22.32 o 
  -1   2   3     1876.66     1695.02    129.59 o 
   0   2   3      257.17      217.16     20.91 o 
   1   2   3      291.36      281.03     22.74 o 
   2   2   3       88.12       77.27     13.71 o 
   3   2   3        1.19        5.52     12.62 o 
   4   2   3       64.39       60.20     19.62 o 
   5   2   3      103.37       90.20     10.52 o 
   6   2   3       81.36       77.81     10.56 o 
   7   2   3       12.78        9.35      9.93 o 
   8   2   3        3.36       17.25      7.89 o 
 -10   3   3        4.04       14.33     13.62 o 
  -9   3   3        5.60        5.11      8.09 o 
  -8   3   3       54.62       65.67      8.96 o 
  -7   3   3       69.62       74.03     10.76 o 
  -6   3   3       12.20        2.94     12.71 o 
  -5   3   3       52.62       66.30     13.29 o 
  -4   3   3        1.63       10.29     14.88 o 
  -3   3   3      499.06      538.82     17.57 o 
  -2   3   3      278.32      279.80     20.05 o 
  -1   3   3      340.93      350.59     22.04 o 
   0   3   3       31.78       24.26     19.92 o 
   1   3   3     1349.51     1277.53     78.17 o 
   2   3   3      167.18      197.61     17.67 o 
   3   3   3      467.64      467.62     21.93 o 
   4   3   3      354.50      327.83     12.14 o 
   5   3   3       21.39        7.83      9.83 o 
   6   3   3        2.84       -1.13     18.28 o 
   7   3   3        2.04        7.43      8.43 o 
   8   3   3       11.94        1.47     15.66 o 
  -9   4   3        7.57        1.22      8.15 o 
  -8   4   3        1.46       -9.20     15.69 o 
  -7   4   3        8.72       14.61      9.27 o 
  -6   4   3        1.53       10.48     10.52 o 
  -5   4   3        2.34       -1.65     13.22 o 
  -4   4   3      940.22      987.11     70.37 o 
  -3   4   3       55.80       76.13     14.68 o 
  -2   4   3       34.26       35.19     15.03 o 
  -1   4   3      436.74      434.68     19.11 o 
   0   4   3       14.59       11.22     14.92 o 
   1   4   3      672.76      651.58     17.32 o 
   2   4   3      239.12      227.62     13.23 o 
   3   4   3      136.36      142.04     27.97 o 
   4   4   3        0.01       12.97     10.97 o 
   5   4   3       26.54       32.23      8.74 o 
   6   4   3       19.64       20.14      8.98 o 
   7   4   3        4.46       -5.51      7.32 o 
   8   4   3       19.70       28.59      7.98 o 
  -9   5   3       15.79        5.01      7.47 o 
  -8   5   3       11.51       20.95      9.42 o 
  -7   5   3        4.86       -8.93     10.08 o 
  -6   5   3       15.26       12.65     12.75 o 
  -5   5   3        7.47       14.72     12.71 o 
  -4   5   3       26.14       31.70     13.22 o 
  -3   5   3      307.81      317.67     18.66 o 
  -2   5   3      472.89      470.29     30.92 o 
  -1   5   3       81.98       58.51     16.21 o 
   0   5   3       62.77       48.70     14.47 o 
   1   5   3     2550.26     2663.80    111.63 o 
   2   5   3      462.11      465.38     17.59 o 
   3   5   3      229.37      191.35     11.27 o 
   4   5   3       11.76        0.36      9.75 o 
   5   5   3      286.63      259.78     13.32 o 
   6   5   3        3.62       -9.51     13.05 o 
   7   5   3       17.32        3.52      8.77 o 
  -9   6   3        0.24       10.15      7.87 o 
  -8   6   3       16.32       22.88      9.27 o 
  -7   6   3      252.63      267.19     20.16 o 
  -6   6   3        3.93        5.35     10.79 o 
  -5   6   3       30.44       24.88     10.60 o 
  -4   6   3        0.94       25.53     13.42 o 
  -3   6   3       65.98       54.92     16.67 o 
  -2   6   3        0.35        3.70     13.51 o 
  -1   6   3       93.93       92.55     13.22 o 
   0   6   3      874.01      885.21     35.51 o 
   1   6   3      525.85      622.81     18.68 o 
   2   6   3      655.04      720.76     14.08 o 
   3   6   3       73.54       86.01     14.27 o 
   4   6   3        0.86       12.95     10.10 o 
   5   6   3      581.45      566.50     14.95 o 
   6   6   3       22.00       20.36      8.22 o 
   7   6   3        0.01       -4.83      9.08 o 
  -9   7   3        0.87       -5.67     10.17 o 
  -8   7   3      116.62      112.70      9.65 o 
  -7   7   3        0.20       -1.10     11.24 o 
  -6   7   3       37.30       69.19     10.70 o 
  -5   7   3        5.05       21.61      9.90 o 
  -4   7   3       17.27       30.14     11.31 o 
  -3   7   3        0.00        9.46     11.58 o 
  -2   7   3      439.43      431.83     22.17 o 
  -1   7   3        0.03        3.68     13.37 o 
   0   7   3      565.24      565.26     15.28 o 
   1   7   3      714.00      794.64     18.61 o 
   2   7   3       32.15       57.42     11.05 o 
   3   7   3       28.98       16.13     12.20 o 
   4   7   3     1015.80     1126.99     56.68 o 
   5   7   3        4.09       16.06      8.38 o 
   6   7   3       14.34       10.07      8.68 o 
   7   7   3        5.19       -9.32     16.56 o 
  -9   8   3        9.95       -0.18      8.70 o 
  -8   8   3        0.00        7.44      8.44 o 
  -7   8   3       42.28       24.55      9.10 o 
  -6   8   3       70.66       80.11     13.56 o 
  -5   8   3       14.31        6.45      9.96 o 
  -4   8   3       29.42       22.41     11.31 o 
  -3   8   3      232.17      227.18     11.77 o 
  -2   8   3       48.53       62.79     10.73 o 
  -1   8   3       20.50       19.02     10.54 o 
   0   8   3       17.71       32.53     10.62 o 
   1   8   3        5.59      -11.30     11.30 o 
   2   8   3        5.42       21.32     10.77 o 
   3   8   3      209.23      220.15     11.11 o 
   4   8   3        2.08       13.99      9.66 o 
   5   8   3       37.25       29.91     12.78 o 
   6   8   3       26.45       30.40      7.75 o 
  -9   9   3        2.45       12.65     10.50 o 
  -8   9   3        0.12      -10.41     10.41 o 
  -7   9   3        0.09       -8.36      8.36 o 
  -6   9   3        5.53       -9.93      9.93 o 
  -5   9   3      177.97      188.65     10.94 o 
  -4   9   3       12.67       27.71     15.73 o 
  -3   9   3        0.53       -2.09     12.43 o 
  -2   9   3        0.01        0.96     14.84 o 
  -1   9   3       54.11       65.00     10.75 o 
   0   9   3       29.10        8.89      9.99 o 
   1   9   3      200.19      225.81     18.61 o 
   2   9   3       48.24       53.77     18.37 o 
   3   9   3       17.63       17.31      7.45 o 
   4   9   3        4.44       -3.79      9.97 o 
   5   9   3       29.23       28.62     10.64 o 
   6   9   3        7.16       26.07     13.62 o 
  -8  10   3        0.42       -8.53      8.88 o 
  -7  10   3       77.87       70.99     13.24 o 
  -6  10   3       95.69       81.98     10.36 o 
  -5  10   3       30.88       30.77      9.20 o 
  -4  10   3        9.23        3.16      9.51 o 
  -3  10   3      330.35      339.17     14.58 o 
  -2  10   3        5.67       14.43      9.52 o 
  -1  10   3        2.01       -5.34     11.71 o 
   0  10   3      361.60      403.72     22.14 o 
   1  10   3        4.58       -9.11      9.11 o 
   2  10   3        5.50       -0.25     16.61 o 
   3  10   3        4.00        2.47      8.45 o 
   4  10   3       30.18       26.11     13.73 o 
   5  10   3       21.56       19.66      7.76 o 
  -8  11   3        1.04       -6.35      8.10 o 
  -7  11   3      114.10       81.55     11.36 o 
  -6  11   3       45.05       64.51     17.66 o 
  -5  11   3        7.16       20.93      8.52 o 
  -4  11   3       51.94       47.80      9.24 o 
  -3  11   3       29.89       33.93     13.15 o 
  -2  11   3      119.59      142.57     13.80 o 
  -1  11   3      363.17      361.11     17.39 o 
   0  11   3       27.13       51.55      9.10 o 
   1  11   3        9.16       19.79     10.19 o 
   2  11   3        6.33       -8.45      8.48 o 
   3  11   3        0.24      -10.75     12.29 o 
   4  11   3        0.99       17.46      7.91 o 
  -7  12   3        0.02       -2.38      7.95 o 
  -6  12   3      112.07       71.15     10.47 o 
  -5  12   3       20.91       13.62     11.51 o 
  -4  12   3       75.09       69.47      9.44 o 
  -3  12   3       53.44       57.22      9.72 o 
  -2  12   3      101.39       94.65      9.39 o 
  -1  12   3        4.54       16.31     10.48 o 
   0  12   3       16.93       15.39      7.88 o 
   1  12   3        0.63       -4.19     12.03 o 
   2  12   3        2.46       11.91      8.88 o 
   3  12   3       50.51       32.28      9.41 o 
  -7  13   3       24.27        9.17     12.17 o 
  -6  13   3        4.48       17.12      8.88 o 
  -5  13   3        8.36      -10.16     10.17 o 
  -4  13   3       16.12       11.19      8.54 o 
  -3  13   3       16.04      -12.00     24.92 o 
  -2  13   3        3.18      -18.97     22.88 o 
  -1  13   3       76.46       79.63      9.91 o 
   0  13   3       51.69       31.39      8.74 o 
   1  13   3       24.38       35.27      8.85 o 
   2  13   3        7.94       -7.52      7.52 o 
  -6  14   3       36.08       26.07     15.03 o 
  -5  14   3       21.40        0.94      9.30 o 
  -4  14   3        3.37       -7.53      8.37 o 
  -3  14   3        2.86       12.74      8.73 o 
  -2  14   3        8.49       -8.21      8.21 o 
  -1  14   3        1.32        2.74      8.06 o 
   0  14   3       21.47       -5.37     13.59 o 
   1  14   3        0.41       -6.26      8.80 o 
  -4  15   3        1.95       -3.31     10.69 o 
  -3  15   3        1.66       -7.99      8.65 o 
  -2  15   3       39.62       18.04      8.63 o 
  -1  15   3        0.12       -9.28      9.80 o 
   1 -16   4        1.79       17.14     13.86 o 
   2 -16   4        0.00       -2.35     13.15 o 
   3 -16   4        6.85      -14.09     14.09 o 
  -1 -15   4       11.04        3.78     17.76 o 
   0 -15   4        1.41        4.98      8.02 o 
   1 -15   4        2.58       11.62      7.95 o 
   2 -15   4       16.70       18.37      9.49 o 
   3 -15   4        0.21        4.11      9.39 o 
   4 -15   4       17.43      -16.74     33.45 o 
   5 -15   4        2.69       -8.71      8.71 o 
  -2 -14   4        0.08       14.47      8.00 o 
  -1 -14   4       12.80       19.78      8.10 o 
   0 -14   4        3.12       -7.81      7.81 o 
   1 -14   4        0.19        4.00     13.22 o 
   2 -14   4        0.51        8.45      8.08 o 
   3 -14   4       23.31       25.23     14.71 o 
   4 -14   4        0.65        0.61      8.69 o 
   5 -14   4        7.54       10.61      8.04 o 
   6 -14   4        8.15       16.97     11.59 o 
  -4 -13   4       47.33       -3.76     14.80 o 
  -3 -13   4       22.93        4.97      8.45 o 
  -2 -13   4        4.90        9.00     10.41 o 
  -1 -13   4       17.26       22.05     15.83 o 
   0 -13   4       44.73       45.23     12.41 o 
   1 -13   4        0.32        2.73      8.77 o 
   2 -13   4        5.84        0.78     11.48 o 
   3 -13   4        1.15       26.79     20.14 o 
   4 -13   4       20.87       -1.88     17.42 o 
   5 -13   4        3.27       20.42      7.98 o 
   6 -13   4        0.30       -9.64     10.37 o 
   7 -13   4        0.18       -1.07      7.83 o 
  -5 -12   4       30.86      -11.27     13.86 o 
  -4 -12   4       15.60       15.50     10.03 o 
  -3 -12   4       97.98       98.68      9.14 o 
  -2 -12   4        1.16       -5.77      8.45 o 
  -1 -12   4        0.01        8.31     12.23 o 
   0 -12   4        9.88       15.81     11.39 o 
   1 -12   4       23.30       28.72      9.01 o 
   2 -12   4      454.08      500.82     28.27 o 
   3 -12   4       59.37       71.15      8.98 o 
   4 -12   4        5.94       10.29      8.61 o 
   5 -12   4      295.52      269.03     17.73 o 
   6 -12   4        6.48       -3.96     12.75 o 
   7 -12   4        2.71      -14.10     14.10 o 
  -5 -11   4        2.13       -1.93      7.86 o 
  -4 -11   4        4.29      -10.41     10.41 o 
  -3 -11   4       21.41       13.68     13.29 o 
  -2 -11   4      114.86      133.53      9.63 o 
  -1 -11   4       18.22       14.34     11.36 o 
   0 -11   4      287.34      278.06     16.81 o 
   1 -11   4     1521.94     1576.08    100.13 o 
   2 -11   4       88.02       90.70     11.06 o 
   3 -11   4        6.61       33.34     17.66 o 
   4 -11   4      120.96      100.33     28.20 o 
   5 -11   4       23.80        5.95     14.10 o 
   6 -11   4       29.09       35.60     11.06 o 
   7 -11   4       15.81       11.94     15.46 o 
   8 -11   4        0.65       -7.92      7.92 o 
  -6 -10   4        3.41       13.21      7.86 o 
  -5 -10   4       10.25        6.12     11.53 o 
  -4 -10   4       54.70       60.99      8.86 o 
  -3 -10   4        0.03       17.91      8.66 o 
  -2 -10   4        1.04        9.76     15.22 o 
  -1 -10   4      118.73      113.75     11.99 o 
   0 -10   4      253.65      266.59     11.18 o 
   1 -10   4      257.52      235.25     11.57 o 
   2 -10   4       72.60       71.15     10.21 o 
   3 -10   4       48.89       63.02     12.53 o 
   4 -10   4       31.04       26.66      9.61 o 
   5 -10   4       13.03       13.48      9.76 o 
   6 -10   4        8.08       -3.33     12.69 o 
   7 -10   4       40.07       26.69      8.77 o 
   8 -10   4        1.64       -2.06      7.80 o 
  -6  -9   4        0.44       10.39      7.90 o 
  -5  -9   4       12.00       -7.29      8.43 o 
  -4  -9   4       28.57       30.13      8.76 o 
  -3  -9   4        0.14       -6.88     10.42 o 
  -2  -9   4      372.65      366.57     11.85 o 
  -1  -9   4      139.03      122.70      9.99 o 
   0  -9   4      138.00      125.40     11.23 o 
   1  -9   4       10.48       19.50     10.44 o 
   2  -9   4       11.56       19.62     12.71 o 
   3  -9   4       64.06       56.49     15.64 o 
   4  -9   4       54.90       57.60      9.99 o 
   5  -9   4      108.24      134.83     18.41 o 
   6  -9   4        0.79       -8.75      8.75 o 
   7  -9   4        1.20       13.28     17.22 o 
   8  -9   4        1.12       23.11     13.39 o 
  -7  -8   4        0.01        0.92     11.90 o 
  -6  -8   4       23.76       20.06     17.69 o 
  -5  -8   4       42.96       64.65      8.81 o 
  -4  -8   4       25.75       30.67     12.13 o 
  -3  -8   4      468.86      516.12     37.56 o 
  -2  -8   4      511.39      532.22     16.92 o 
  -1  -8   4        1.35        6.91     10.54 o 
   0  -8   4       58.84       78.05     12.40 o 
   1  -8   4        1.35       -3.07     18.78 o 
   2  -8   4        0.14        5.93     11.02 o 
   3  -8   4        1.39        2.53     11.51 o 
   4  -8   4       51.73       50.47     10.34 o 
   5  -8   4       51.06       63.21      9.75 o 
   6  -8   4        2.50       -0.30     11.68 o 
   7  -8   4       15.50        7.78      8.61 o 
   8  -8   4        0.36      -10.15     18.88 o 
   9  -8   4       19.83       28.60      9.88 o 
  -7  -7   4       35.76       28.99      8.40 o 
  -6  -7   4       13.01        8.23     11.42 o 
  -5  -7   4      143.85      126.04      9.40 o 
  -4  -7   4      131.10      122.96     11.33 o 
  -3  -7   4       60.14       66.62     12.80 o 
  -2  -7   4        1.98      -10.43     13.22 o 
  -1  -7   4       43.71       35.31     15.02 o 
   0  -7   4      365.53      383.04     16.20 o 
   1  -7   4      611.80      651.13     35.08 o 
   2  -7   4       12.98       18.97     13.21 o 
   3  -7   4       68.86       48.00     13.50 o 
   4  -7   4       13.61       17.12     10.71 o 
   5  -7   4        0.30        9.98     10.64 o 
   6  -7   4       12.70       22.92     13.29 o 
   7  -7   4        0.80        5.49     10.52 o 
   8  -7   4        0.18       -0.51      9.20 o 
   9  -7   4        0.00       10.30      9.71 o 
  -8  -6   4        6.85       -8.33      8.33 o 
  -7  -6   4        5.03       -0.06     10.37 o 
  -6  -6   4      350.64      380.14     16.20 o 
  -5  -6   4      140.52      139.29     10.39 o 
  -4  -6   4        4.19        5.43     10.82 o 
  -3  -6   4        8.93        7.50     11.53 o 
  -2  -6   4      260.95      262.81     14.29 o 
  -1  -6   4     1314.46     1308.25     59.76 o 
   0  -6   4       99.94       87.87     14.32 o 
   1  -6   4       49.67       45.28     14.23 o 
   2  -6   4     1189.14     1192.13     42.29 o 
   3  -6   4       76.21       98.34     14.39 o 
   4  -6   4        2.21       -9.62     10.45 o 
   5  -6   4        0.05        1.59     15.07 o 
   6  -6   4      279.55      328.21     20.47 o 
   7  -6   4        2.84       14.21      8.52 o 
   8  -6   4       16.30       13.94      8.28 o 
   9  -6   4        4.12       -3.85      8.02 o 
  -8  -5   4       45.64       16.65      8.15 o 
  -7  -5   4      108.34      116.59     10.17 o 
  -6  -5   4       11.00       22.83      8.78 o 
  -5  -5   4        3.96        1.24      9.86 o 
  -4  -5   4        6.94        8.63     11.31 o 
  -3  -5   4       37.72       35.19     13.86 o 
  -2  -5   4       15.93       26.40     13.70 o 
  -1  -5   4      111.40       91.14     16.21 o 
   0  -5   4       91.31       71.09     15.12 o 
   1  -5   4     3600.15     3689.86    151.22 o 
   2  -5   4      267.70      311.14     20.14 o 
   3  -5   4      444.84      447.81     17.36 o 
   4  -5   4       15.90       20.41     18.93 o 
   5  -5   4       10.93      -11.39     11.39 o 
   6  -5   4       47.73       34.39      9.57 o 
   7  -5   4      284.59      300.75     25.49 o 
   8  -5   4        1.52        2.71      8.27 o 
   9  -5   4        9.42       -5.53      8.71 o 
  -8  -4   4       62.55       63.02     14.34 o 
  -7  -4   4       84.85       84.85      9.06 o 
  -6  -4   4       32.83       26.34      9.84 o 
  -5  -4   4       22.60       27.46     10.05 o 
  -4  -4   4       11.24       16.58     11.47 o 
  -3  -4   4        2.84       11.24     16.26 o 
  -2  -4   4       57.05       47.99     16.12 o 
  -1  -4   4      263.20      226.74     17.25 o 
   0  -4   4       27.46       36.99     18.30 o 
   1  -4   4      194.73      172.06     20.20 o 
   2  -4   4      959.23     1109.29     26.68 o 
   3  -4   4     3357.31     3643.67    107.52 o 
   4  -4   4       18.52       31.44     11.23 o 
   5  -4   4       61.48       69.48     11.73 o 
   6  -4   4      277.83      282.30     12.17 o 
   7  -4   4        3.92       -3.56     10.76 o 
   8  -4   4      183.38      200.51     11.07 o 
   9  -4   4        8.77       13.74     11.02 o 
  -9  -3   4        1.28       -4.15      7.87 o 
  -8  -3   4       41.66       26.35     15.19 o 
  -7  -3   4        0.00        8.80      8.58 o 
  -6  -3   4       84.62       86.93     10.00 o 
  -5  -3   4        5.36       -8.73     10.14 o 
  -4  -3   4       18.17       25.02     12.11 o 
  -3  -3   4      374.29      409.66     16.88 o 
  -2  -3   4      310.95      287.57     16.54 o 
  -1  -3   4        9.61       13.21     21.28 o 
   0  -3   4       70.10       71.41     20.71 o 
   1  -3   4      370.04      309.38     19.07 o 
   2  -3   4     2549.59     2385.08     99.91 o 
   3  -3   4      117.96      122.78     15.59 o 
   4  -3   4      404.83      438.95     26.68 o 
   5  -3   4        5.15       11.27     10.34 o 
   6  -3   4       19.50       17.21     14.54 o 
   7  -3   4       59.57       50.13     14.84 o 
   8  -3   4        1.51        5.43      8.05 o 
   9  -3   4        0.11       13.38      8.04 o 
  -9  -2   4        7.44        8.55     10.88 o 
  -8  -2   4       44.56       37.73     10.57 o 
  -7  -2   4       71.76       63.20      9.32 o 
  -6  -2   4        2.36       -3.68     10.79 o 
  -5  -2   4        9.11       -9.05     10.81 o 
  -4  -2   4        6.69       14.58     15.93 o 
  -3  -2   4       40.39       40.27     15.30 o 
  -2  -2   4        8.24        6.57     19.49 o 
  -1  -2   4      173.41      136.40     24.01 o 
   0  -2   4      901.71      726.89     39.75 o 
   1  -2   4      142.48      136.09     20.89 o 
   2  -2   4       17.30        2.03     16.36 o 
   3  -2   4      398.05      432.58     18.26 o 
   4  -2   4       41.20       40.61     13.31 o 
   5  -2   4       68.48       60.44     10.51 o 
   6  -2   4       14.39       15.78      9.48 o 
   7  -2   4        2.58       21.47     10.28 o 
   8  -2   4        7.36       15.78      8.03 o 
   9  -2   4       37.71        9.32     12.84 o 
  -9  -1   4       71.94       65.99     11.70 o 
  -8  -1   4       19.75        3.89     12.14 o 
  -7  -1   4        0.96      -10.47     14.85 o 
  -6  -1   4        5.45       -1.65     10.64 o 
  -5  -1   4      470.87      470.55     20.07 o 
  -4  -1   4        2.04        1.01     14.61 o 
  -3  -1   4       49.76       53.80     17.86 o 
  -2  -1   4     1944.98     1772.32     31.74 o 
  -1  -1   4     1785.82     1563.84     42.71 o 
   0  -1   4       58.52       65.66     24.24 o 
   1  -1   4     1882.41     1852.53     75.32 o 
   2  -1   4        6.12       12.02     16.84 o 
   3  -1   4      460.10      454.43     27.59 o 
   4  -1   4      654.27      636.38     27.91 o 
   5  -1   4        1.47       12.66     10.27 o 
   6  -1   4       42.38       42.08     10.75 o 
   7  -1   4       38.25       25.33     13.22 o 
   8  -1   4       25.16       32.78     13.43 o 
   9  -1   4        0.50       -4.35     10.91 o 
  -9   0   4        0.46        7.58      7.40 o 
  -8   0   4       53.37       55.29      8.84 o 
  -7   0   4       22.79       15.91     12.71 o 
  -6   0   4      158.76      158.53     10.85 o 
  -5   0   4     1196.07     1185.01     36.68 o 
  -4   0   4        7.85        7.11     13.29 o 
  -3   0   4      144.52      131.31     18.42 o 
  -2   0   4      975.45      848.11     49.02 o 
   0   0   4     1391.56     1218.15     31.79 o 
   1   0   4        1.04       13.14     18.10 o 
   2   0   4      339.22      384.49     19.74 o 
   3   0   4        5.41       15.79     14.75 o 
   4   0   4      397.96      443.40     21.69 o 
   5   0   4       98.35      112.11     14.58 o 
   6   0   4        0.06        4.96     13.69 o 
   7   0   4        0.43        5.07     11.29 o 
   8   0   4        4.91        7.36     14.42 o 
   9   0   4       12.86       -8.69     13.86 o 
  -9   1   4       17.31       34.43      8.32 o 
  -8   1   4       20.41       10.99      9.20 o 
  -7   1   4        1.10       28.92      9.94 o 
  -6   1   4      309.45      324.40     12.02 o 
  -5   1   4      542.66      545.54     15.30 o 
  -4   1   4       12.73       10.99     14.46 o 
  -3   1   4      117.38      120.39     18.59 o 
  -2   1   4     1037.23      981.38     83.22 o 
  -1   1   4     7350.09     6518.58    510.74 o 
   0   1   4      663.94      606.69     26.37 o 
   1   1   4       87.82       77.13     19.40 o 
   2   1   4      740.66      624.52     75.51 o 
   3   1   4      227.64      213.90     13.85 o 
   4   1   4       12.99       18.22     13.49 o 
   5   1   4      271.91      278.82     11.98 o 
   6   1   4       21.27       28.43      9.39 o 
   7   1   4        2.89        1.38     15.05 o 
   8   1   4        0.03        7.54      8.63 o 
  -9   2   4       10.93       10.39     10.41 o 
  -8   2   4        0.33        7.43      8.36 o 
  -7   2   4        2.09        6.08     10.12 o 
  -6   2   4       73.55       82.88     10.48 o 
  -5   2   4       52.48       63.57     13.70 o 
  -4   2   4      108.03      111.16     16.99 o 
  -3   2   4     1029.98     1071.08     46.30 o 
  -2   2   4       62.36       62.74     20.40 o 
  -1   2   4      102.21       94.98     22.68 o 
   0   2   4        0.01        0.73     21.49 o 
   1   2   4      746.57      632.14     37.83 o 
   2   2   4      569.58      484.81     27.66 o 
   3   2   4       59.76       50.11     15.09 o 
   4   2   4      403.14      380.14     20.81 o 
   5   2   4       97.98      101.83     16.24 o 
   6   2   4       20.84       34.67      9.72 o 
   7   2   4        2.83        9.51     16.00 o 
   8   2   4        1.46        3.71      8.75 o 
  -9   3   4        1.47        1.41      7.88 o 
  -8   3   4        9.32       10.60      9.39 o 
  -7   3   4       24.54       33.77      8.58 o 
  -6   3   4       30.38       14.93      9.84 o 
  -5   3   4       22.83       19.39     11.83 o 
  -4   3   4        1.12        8.22     14.21 o 
  -3   3   4      702.45      719.63     24.27 o 
  -2   3   4       48.28       39.41     15.40 o 
  -1   3   4      175.43      177.41     20.40 o 
   0   3   4      356.86      351.56     18.31 o 
   1   3   4     1352.27     1198.83    100.91 o 
   2   3   4      332.83      389.66     16.71 o 
   3   3   4      285.91      315.63     23.66 o 
   4   3   4       19.91       36.16     10.12 o 
   5   3   4        0.88       20.81     11.86 o 
   6   3   4       21.17       26.92     14.78 o 
   7   3   4       27.20       -2.57      9.20 o 
   8   3   4        5.87       13.75     13.73 o 
  -9   4   4        6.54       11.91      7.44 o 
  -8   4   4       90.29       96.22     14.78 o 
  -7   4   4        5.46       14.83      8.47 o 
  -6   4   4       33.76       26.67     12.62 o 
  -5   4   4       44.09       37.84     10.43 o 
  -4   4   4        2.59       -2.84     14.62 o 
  -3   4   4      552.29      574.80     19.05 o 
  -2   4   4      228.69      246.54     16.04 o 
  -1   4   4       48.42       40.85     14.77 o 
   0   4   4      946.95      888.62     18.46 o 
   1   4   4      243.82      280.15     16.30 o 
   2   4   4      265.92      273.18     22.39 o 
   3   4   4      230.14      224.99     19.09 o 
   4   4   4      379.36      363.58     14.11 o 
   5   4   4      213.16      232.92     11.25 o 
   6   4   4       12.92       17.46     16.09 o 
   7   4   4       31.23        8.46      8.41 o 
   8   4   4        0.05        2.35     13.62 o 
  -9   5   4        3.64       15.06     14.50 o 
  -8   5   4        7.32       19.00     15.95 o 
  -7   5   4      117.26      109.18     12.40 o 
  -6   5   4       34.87       17.04     19.29 o 
  -5   5   4       12.26       10.62     10.15 o 
  -4   5   4        9.93       19.23     14.60 o 
  -3   5   4      758.20      873.81     21.59 o 
  -2   5   4        0.03        0.84     15.09 o 
  -1   5   4      263.13      251.48     25.02 o 
   0   5   4      107.37      125.46     14.12 o 
   1   5   4        5.02        4.66     13.29 o 
   2   5   4       30.29       21.94     12.76 o 
   3   5   4      329.96      367.65     14.74 o 
   4   5   4      241.59      261.95     10.98 o 
   5   5   4       29.84       47.78      8.36 o 
   6   5   4        7.17       21.11      9.56 o 
   7   5   4        0.02        9.95     12.78 o 
  -9   6   4        0.74       -7.81     11.90 o 
  -8   6   4       23.20       32.08      8.47 o 
  -7   6   4        0.08        1.97      9.41 o 
  -6   6   4        2.35       -1.48      9.67 o 
  -5   6   4       30.74       36.96     10.24 o 
  -4   6   4        0.00        4.36     11.66 o 
  -3   6   4        5.62       -5.74     13.34 o 
  -2   6   4      193.13      207.66     14.57 o 
  -1   6   4      203.92      226.40     16.03 o 
   0   6   4      837.69      895.33     28.34 o 
   1   6   4      233.68      237.18     11.63 o 
   2   6   4       97.17      112.37     11.47 o 
   3   6   4        9.47       23.49     10.41 o 
   4   6   4      328.31      365.52     10.92 o 
   5   6   4        5.57       24.49      8.51 o 
   6   6   4        3.30        6.89      7.37 o 
   7   6   4        0.73       -9.21     14.24 o 
  -9   7   4        0.57      -10.76     13.56 o 
  -8   7   4        3.97       10.20      8.35 o 
  -7   7   4        4.24       -7.99      8.66 o 
  -6   7   4       59.32       56.62     10.55 o 
  -5   7   4       12.78       16.54      9.74 o 
  -4   7   4       90.26      103.73     15.42 o 
  -3   7   4       83.18      100.47     11.36 o 
  -2   7   4       21.45       22.33     11.54 o 
  -1   7   4       80.72       89.46     12.67 o 
   0   7   4      115.61       99.58     10.44 o 
   1   7   4      121.60      132.92     20.88 o 
   2   7   4        4.37       26.60      9.75 o 
   3   7   4      217.20      204.88      9.85 o 
   4   7   4      140.51      147.22      9.15 o 
   5   7   4        0.32      -13.28     13.28 o 
   6   7   4        6.24        4.17      7.50 o 
  -9   8   4        8.98        2.68      8.19 o 
  -8   8   4       15.35       15.82      8.34 o 
  -7   8   4       30.03       37.95      8.73 o 
  -6   8   4       45.91       50.39      9.54 o 
  -5   8   4       23.09       32.64     10.39 o 
  -4   8   4       42.91       57.91     16.20 o 
  -3   8   4        1.01        3.72     10.29 o 
  -2   8   4       60.39       64.52     10.73 o 
  -1   8   4      115.56      124.69     12.47 o 
   0   8   4      116.58       92.16     10.20 o 
   1   8   4        4.24        7.68      9.96 o 
   2   8   4       26.98       16.45     18.47 o 
   3   8   4        1.64        9.03     13.76 o 
   4   8   4        1.82       -3.35      8.61 o 
   5   8   4       38.90       31.39     10.37 o 
   6   8   4        4.07        3.93      8.03 o 
  -9   9   4       14.47      -11.98     11.98 o 
  -8   9   4        5.37       -3.64      8.83 o 
  -7   9   4       13.38       14.89      9.33 o 
  -6   9   4        5.89       12.11     11.56 o 
  -5   9   4       58.32       54.45     15.06 o 
  -4   9   4      100.25      101.69     11.07 o 
  -3   9   4       52.80       64.01     10.24 o 
  -2   9   4       55.57       53.22     10.46 o 
  -1   9   4        0.01        2.82     10.06 o 
   0   9   4       62.35       72.76      9.96 o 
   1   9   4       17.82       21.68      9.66 o 
   2   9   4        0.01       -8.93      8.93 o 
   3   9   4       27.92       36.48      9.43 o 
   4   9   4       33.92       32.35      9.98 o 
   5   9   4       10.36        6.27     14.44 o 
  -8  10   4        3.37       -1.48      8.67 o 
  -7  10   4       83.74       90.89     13.39 o 
  -6  10   4       18.11       17.87      8.89 o 
  -5  10   4       18.42       17.53      9.90 o 
  -4  10   4        3.81        2.78     12.85 o 
  -3  10   4       15.31       12.35     12.44 o 
  -2  10   4       34.20       41.42     16.61 o 
  -1  10   4       68.85       61.64     10.74 o 
   0  10   4       19.66       18.20      9.10 o 
   1  10   4       48.80       37.36      9.17 o 
   2  10   4       15.39       28.24      8.58 o 
   3  10   4        6.79       26.07      9.39 o 
   4  10   4       26.91       17.76     18.77 o 
   5  10   4       11.39       37.11     13.15 o 
  -8  11   4        2.91      -11.63     16.34 o 
  -7  11   4        0.11        5.53      7.99 o 
  -6  11   4      128.36      115.17      9.62 o 
  -5  11   4       67.47       71.88     16.88 o 
  -4  11   4      176.59      175.82     23.67 o 
  -3  11   4      192.53      214.48     28.27 o 
  -2  11   4       77.54       93.54     14.05 o 
  -1  11   4        6.44       18.86     10.27 o 
   0  11   4        4.44      -10.71     10.71 o 
   1  11   4        4.53        3.53      8.56 o 
   2  11   4        0.65       -4.84      8.43 o 
   3  11   4       22.13       24.48      8.54 o 
   4  11   4       29.23       16.55     16.44 o 
  -7  12   4       54.61       29.85      8.22 o 
  -6  12   4        6.80       11.09      8.21 o 
  -5  12   4       45.68       20.29     10.91 o 
  -4  12   4        1.72        0.49      8.36 o 
  -3  12   4       42.00       35.75     11.36 o 
  -2  12   4      170.67      169.24     19.84 o 
  -1  12   4       35.15       24.70      9.02 o 
   0  12   4       10.82        0.98     18.14 o 
   1  12   4        9.72        7.20      8.94 o 
   2  12   4       11.00        9.41      9.05 o 
   3  12   4        2.69        3.73      8.00 o 
  -6  13   4       11.44       19.24      8.20 o 
  -5  13   4       13.75       10.93     10.60 o 
  -4  13   4       39.48       11.08     16.53 o 
  -3  13   4      126.02       95.74      9.73 o 
  -2  13   4       27.34       43.19      8.44 o 
  -1  13   4        4.60       12.47     11.90 o 
   0  13   4        6.94        1.40      8.89 o 
   1  13   4        2.12       17.47      7.36 o 
   2  13   4        0.89        4.70     14.23 o 
  -5  14   4        3.27       -7.01      9.07 o 
  -4  14   4        9.37        9.65     13.15 o 
  -3  14   4        5.55        4.54      9.19 o 
  -2  14   4       14.68       -4.81      8.98 o 
  -1  14   4       11.78        0.64      8.29 o 
   0  14   4       15.78       26.37      8.43 o 
  -1 -15   5        0.40       16.54      7.94 o 
   0 -15   5        6.24        9.26      8.68 o 
   1 -15   5        7.06       -8.24      8.24 o 
   2 -15   5        0.30        8.20      8.20 o 
   3 -15   5        2.02        5.60      7.22 o 
   4 -15   5        0.11       -2.80     10.81 o 
   5 -15   5        8.02       12.70     11.86 o 
  -2 -14   5        6.76        0.96      7.44 o 
  -1 -14   5        0.61       15.75      8.10 o 
   0 -14   5       30.87        3.45      8.54 o 
   1 -14   5       52.18       58.98     23.42 o 
   2 -14   5        9.00       14.42      8.20 o 
   3 -14   5       50.28       27.17      8.88 o 
   4 -14   5        1.51        0.53     10.25 o 
   5 -14   5        0.10       13.68      8.01 o 
   6 -14   5       18.12       -7.94     23.25 o 
  -4 -13   5        0.06       -8.92     12.92 o 
  -3 -13   5        3.74        3.42      7.41 o 
  -2 -13   5        0.02       -3.41      8.23 o 
  -1 -13   5        0.16        5.28     10.24 o 
   0 -13   5       35.43       36.13     15.92 o 
   1 -13   5       61.53       71.75      8.89 o 
   2 -13   5       26.75       26.73      9.69 o 
   3 -13   5        9.75       10.22      8.40 o 
   4 -13   5        0.89        5.22     12.51 o 
   5 -13   5        0.19       -0.58     13.73 o 
   6 -13   5        2.16       -5.79      8.02 o 
   7 -13   5        5.21       -2.58     13.62 o 
  -4 -12   5       30.49       33.26      8.43 o 
  -3 -12   5       13.39       -0.16      8.42 o 
  -2 -12   5       10.09        3.03     11.63 o 
  -1 -12   5        9.98        9.99      8.74 o 
   0 -12   5      126.22      143.54     15.54 o 
   1 -12   5       71.85       74.85     11.05 o 
   2 -12   5        5.64       -8.16      9.06 o 
   3 -12   5      134.65      121.18     19.26 o 
   4 -12   5       28.99       31.73      8.66 o 
   5 -12   5        8.86        9.55      8.33 o 
   6 -12   5        0.33        5.23     13.86 o 
   7 -12   5       10.15       35.32      7.93 o 
  -5 -11   5        2.34        3.56      7.87 o 
  -4 -11   5       26.48       16.80     10.98 o 
  -3 -11   5        1.72        2.23      8.13 o 
  -2 -11   5        7.79       11.46      9.54 o 
  -1 -11   5       78.10       89.32     18.85 o 
   0 -11   5      325.66      330.96     21.46 o 
   1 -11   5       70.89      106.57     17.58 o 
   2 -11   5      136.22      128.72     15.69 o 
   3 -11   5        0.63      -11.46     16.34 o 
   4 -11   5        0.02       -7.07      8.95 o 
   5 -11   5        5.03       11.53      8.50 o 
   6 -11   5        8.72        3.49      8.37 o 
   7 -11   5        1.93        3.39      7.41 o 
   8 -11   5       15.54       -4.70     15.03 o 
  -6 -10   5        0.02       -3.86      7.89 o 
  -5 -10   5        2.29        6.92      8.94 o 
  -4 -10   5       13.21        7.86     11.12 o 
  -3 -10   5      166.85      189.23     12.30 o 
  -2 -10   5        3.31        9.31      9.17 o 
  -1 -10   5      256.19      255.73     14.20 o 
   0 -10   5       42.03       56.05     10.13 o 
   1 -10   5        1.61       -2.05      9.80 o 
   2 -10   5        3.56        1.31      9.82 o 
   3 -10   5        4.80        4.59     10.70 o 
   4 -10   5       34.26       27.84     11.26 o 
   5 -10   5      128.50      111.81     12.58 o 
   6 -10   5        0.12       -2.79      8.35 o 
   7 -10   5        3.75       17.40      9.90 o 
   8 -10   5       10.44       15.57     16.95 o 
  -6  -9   5       19.50        0.80      7.78 o 
  -5  -9   5        5.08       19.85     11.63 o 
  -4  -9   5        0.51      -10.11     10.44 o 
  -3  -9   5      185.05      191.11     14.92 o 
  -2  -9   5      172.64      174.89     12.30 o 
  -1  -9   5       82.25       92.58     10.79 o 
   0  -9   5      144.82      143.35     11.17 o 
   1  -9   5       93.91       82.29     10.72 o 
   2  -9   5       31.26       35.47     11.66 o 
   3  -9   5       79.65       91.31     10.50 o 
   4  -9   5      106.19      120.31     10.43 o 
   5  -9   5       57.54       51.97      9.52 o 
   6  -9   5        0.63      -13.77     17.87 o 
   7  -9   5       10.33        8.79      9.26 o 
   8  -9   5        5.59       14.85      9.91 o 
  -7  -8   5        0.36       -6.30      8.03 o 
  -6  -8   5        0.91       14.25      8.43 o 
  -5  -8   5       17.86       14.36      8.65 o 
  -4  -8   5       19.40       11.13      9.43 o 
  -3  -8   5       23.22       22.12     10.87 o 
  -2  -8   5        0.24        3.45     10.27 o 
  -1  -8   5      277.92      282.24     12.16 o 
   0  -8   5       97.90      105.10     10.97 o 
   1  -8   5      413.57      437.46     15.73 o 
   2  -8   5       10.24       16.38     10.29 o 
   3  -8   5        6.15       -9.94     10.42 o 
   4  -8   5       76.64       84.53      9.72 o 
   5  -8   5       23.35       36.79     13.75 o 
   6  -8   5       16.24       -1.67      8.85 o 
   7  -8   5        0.85       -6.83      8.82 o 
   8  -8   5        8.64       -4.30      8.18 o 
  -7  -7   5        0.08        8.21      7.95 o 
  -6  -7   5        8.07       13.41      9.34 o 
  -5  -7   5        0.09        6.77      9.64 o 
  -4  -7   5      109.04      112.90     10.33 o 
  -3  -7   5      246.87      256.05     15.71 o 
  -2  -7   5       21.96       33.89     11.80 o 
  -1  -7   5      175.12      190.61     14.18 o 
   0  -7   5        0.61        2.17     14.79 o 
   1  -7   5      590.82      642.35     17.01 o 
   2  -7   5      611.40      671.58     22.72 o 
   3  -7   5        2.32       -6.36     11.83 o 
   4  -7   5       22.79       11.94      9.60 o 
   5  -7   5      334.18      395.35     11.29 o 
   6  -7   5       16.81        7.84      8.82 o 
   7  -7   5        1.08       -1.18     19.43 o 
   8  -7   5        0.01       -8.82      8.82 o 
   9  -7   5        1.96        5.17     13.62 o 
  -8  -6   5        0.15        0.59     15.76 o 
  -7  -6   5       19.04        8.47      8.43 o 
  -6  -6   5        3.56       10.35      8.42 o 
  -5  -6   5      260.43      273.81     14.92 o 
  -4  -6   5      372.08      406.12     23.46 o 
  -3  -6   5        0.39        2.24     11.66 o 
  -2  -6   5      210.61      234.56     17.37 o 
  -1  -6   5      659.78      699.98     25.02 o 
   0  -6   5      708.64      676.31     30.46 o 
   1  -6   5      339.13      351.61     19.05 o 
   2  -6   5      719.01      757.96     29.86 o 
   3  -6   5      250.64      254.45     17.87 o 
   4  -6   5      323.08      361.75     24.34 o 
   5  -6   5       14.75       11.16     11.60 o 
   6  -6   5      215.19      256.13     21.97 o 
   7  -6   5       12.34       12.63      9.39 o 
   8  -6   5        0.16       -8.26      8.26 o 
   9  -6   5       36.27        4.11      9.12 o 
  -8  -5   5        3.95       18.05      7.89 o 
  -7  -5   5       15.89       11.15      9.76 o 
  -6  -5   5      490.65      519.92     11.94 o 
  -5  -5   5      267.00      294.29     11.45 o 
  -4  -5   5        0.75        4.91     11.28 o 
  -3  -5   5        0.80        1.51     16.31 o 
  -2  -5   5      419.89      452.54     17.94 o 
  -1  -5   5      148.68      138.19     17.75 o 
   0  -5   5       36.30       47.30     14.52 o 
   1  -5   5        6.57       11.16     17.57 o 
   2  -5   5     2015.86     2144.07     32.61 o 
   3  -5   5      274.49      361.27     25.34 o 
   4  -5   5       95.84      108.84     11.69 o 
   5  -5   5      815.69      804.65     48.68 o 
   6  -5   5        0.65        9.17      9.06 o 
   7  -5   5       94.44       85.06     12.75 o 
   8  -5   5       13.00        7.69      8.35 o 
   9  -5   5        2.67        9.06      7.87 o 
  -8  -4   5        0.46        4.55     12.40 o 
  -7  -4   5       87.91       78.44      9.94 o 
  -6  -4   5      114.38      114.51     14.48 o 
  -5  -4   5        0.10      -16.61     16.61 o 
  -4  -4   5       69.88       58.85     11.87 o 
  -3  -4   5      468.00      470.16     17.19 o 
  -2  -4   5      271.59      220.80     15.38 o 
  -1  -4   5      738.67      698.46     20.60 o 
   0  -4   5       17.79       24.52     16.18 o 
   1  -4   5     1446.51     1397.85     28.00 o 
   2  -4   5      903.31     1001.34     32.00 o 
   3  -4   5        3.02       26.03     14.35 o 
   4  -4   5       28.54       31.16     11.92 o 
   5  -4   5        6.58       11.33      9.91 o 
   6  -4   5      403.46      399.96     14.14 o 
   7  -4   5       53.15       42.94     16.02 o 
   8  -4   5        4.85      -11.71     17.06 o 
   9  -4   5        4.72      -10.04     10.04 o 
  -9  -3   5        0.20       -8.09      8.09 o 
  -8  -3   5       48.55       57.36     15.13 o 
  -7  -3   5       39.98       38.19     10.73 o 
  -6  -3   5        0.86        4.93     10.54 o 
  -5  -3   5       67.26       56.37     10.54 o 
  -4  -3   5        7.30        3.24     13.54 o 
  -3  -3   5       12.34        6.81     14.95 o 
  -2  -3   5      794.83      686.41     35.75 o 
  -1  -3   5     2339.29     2288.32     59.93 o 
   0  -3   5       17.62        1.81     19.60 o 
   1  -3   5        5.27       12.13     15.99 o 
   2  -3   5     1524.60     1533.17     65.82 o 
   3  -3   5      174.02      182.43     16.54 o 
   4  -3   5      197.92      195.65     13.19 o 
   5  -3   5      164.85      157.70     12.85 o 
   6  -3   5       11.13       14.92      9.12 o 
   7  -3   5        0.17        0.09      8.48 o 
   8  -3   5        0.09       -5.49      8.17 o 
   9  -3   5       17.14       -3.80     12.41 o 
  -9  -2   5       29.76        5.91      8.46 o 
  -8  -2   5        1.87       12.17      8.35 o 
  -7  -2   5       28.26       21.34     14.03 o 
  -6  -2   5      135.44      140.98     10.55 o 
  -5  -2   5       96.72       92.89     11.66 o 
  -4  -2   5       16.34       30.46     16.06 o 
  -3  -2   5      115.21      123.00     16.00 o 
  -2  -2   5      853.94      724.25     29.12 o 
  -1  -2   5      150.38      129.95     21.40 o 
   0  -2   5        7.01        1.60     21.01 o 
   1  -2   5      137.74      125.55     15.37 o 
   2  -2   5      189.55      155.21     19.21 o 
   3  -2   5      430.11      420.95     22.10 o 
   4  -2   5       96.85      102.76     13.17 o 
   5  -2   5        7.23        5.29     15.22 o 
   6  -2   5       37.01       32.94     14.27 o 
   7  -2   5       54.29       40.98     13.80 o 
   8  -2   5       29.00       39.63      8.31 o 
   9  -2   5        1.43        7.98     13.15 o 
  -9  -1   5        4.23       -2.83      7.93 o 
  -8  -1   5        4.29        0.99      9.03 o 
  -7  -1   5       50.46       49.25     11.21 o 
  -6  -1   5        1.69       -4.70      9.65 o 
  -5  -1   5       28.29       34.48     12.89 o 
  -4  -1   5      156.69      135.16     13.89 o 
  -3  -1   5      150.22      147.56     18.15 o 
  -2  -1   5      357.17      290.11     21.94 o 
  -1  -1   5        6.98        7.29     25.74 o 
   0  -1   5      822.05      649.40     31.33 o 
   1  -1   5        2.97        0.55     15.51 o 
   2  -1   5      446.70      485.35     19.02 o 
   3  -1   5      246.28      228.80     13.97 o 
   4  -1   5      142.67      133.79     10.81 o 
   5  -1   5      122.24      116.47      9.80 o 
   6  -1   5      178.23      164.31     13.47 o 
   7  -1   5        2.64       11.51      7.72 o 
   8  -1   5       24.58       11.49      9.39 o 
  -9   0   5        1.27        4.81      8.06 o 
  -8   0   5       42.25       42.53      9.03 o 
  -7   0   5       12.00       14.11      9.10 o 
  -6   0   5        1.21        9.29     11.96 o 
  -5   0   5      764.91      790.85     24.20 o 
  -4   0   5      566.18      591.21     17.90 o 
  -3   0   5       26.42       39.09     17.27 o 
  -2   0   5       59.42       43.95     30.82 o 
   0   0   5       90.30       80.67     21.61 o 
   1   0   5      257.93      218.95     16.96 o 
   2   0   5      683.60      721.21     19.97 o 
   3   0   5      168.46      164.70     14.88 o 
   4   0   5      577.93      601.48     15.40 o 
   5   0   5       21.37       30.73     10.58 o 
   6   0   5       11.74       25.83      8.30 o 
   7   0   5      256.52      247.31     15.29 o 
   8   0   5       29.23       34.14     15.15 o 
  -9   1   5       16.64       37.20      8.14 o 
  -8   1   5       36.29       42.40      8.81 o 
  -7   1   5       21.43       31.01      9.19 o 
  -6   1   5      487.86      521.59     16.89 o 
  -5   1   5     1372.76     1359.66     58.17 o 
  -4   1   5        3.42        6.92     16.15 o 
  -3   1   5      840.08      820.80     30.78 o 
  -2   1   5      795.12      739.52     47.25 o 
  -1   1   5      567.00      488.41     30.69 o 
   0   1   5      369.05      311.70     21.76 o 
   1   1   5     1558.43     1592.52     24.05 o 
   2   1   5       17.73        9.54     15.33 o 
   3   1   5      147.07      136.83     13.32 o 
   4   1   5        6.61        7.82     10.35 o 
   5   1   5       67.92       51.35     10.79 o 
   6   1   5      459.46      473.60     11.38 o 
   7   1   5      104.65      118.11     39.04 o 
   8   1   5        9.53        3.63     10.47 o 
  -9   2   5        7.82       13.71      8.41 o 
  -8   2   5        9.92        9.58      9.34 o 
  -7   2   5       30.13       30.02      9.15 o 
  -6   2   5        2.70        9.05      9.82 o 
  -5   2   5       88.67       90.78     12.05 o 
  -4   2   5      708.56      750.99     24.81 o 
  -3   2   5     1862.44     2062.65     93.93 o 
  -2   2   5      293.10      295.13     24.14 o 
  -1   2   5      234.74      223.66     21.14 o 
   0   2   5        8.35       19.33     17.92 o 
   1   2   5     3665.12     3359.20    225.32 o 
   2   2   5      982.57      963.57     22.78 o 
   3   2   5        4.16       20.19     14.33 o 
   4   2   5       30.10       41.66      9.37 o 
   5   2   5        0.14       12.59     12.23 o 
   6   2   5       38.07       42.03     10.07 o 
   7   2   5       46.39       45.84      8.98 o 
   8   2   5        0.06       -5.44      7.89 o 
  -9   3   5        2.47       -8.24      8.24 o 
  -8   3   5       20.46       18.39     10.88 o 
  -7   3   5        7.89        8.41     10.14 o 
  -6   3   5       10.08       25.88      9.80 o 
  -5   3   5        1.79        2.03     14.72 o 
  -4   3   5      336.03      407.33     18.29 o 
  -3   3   5     1378.07     1553.95     49.39 o 
  -2   3   5      317.43      351.06     20.50 o 
  -1   3   5      165.23      158.39     16.88 o 
   0   3   5      768.01      715.21     48.71 o 
   1   3   5      662.72      665.51     63.15 o 
   2   3   5      152.31      173.65     14.03 o 
   3   3   5      234.85      197.75     16.78 o 
   4   3   5      153.66      143.04     11.05 o 
   5   3   5       40.14       14.16     13.90 o 
   6   3   5       17.82       12.94      7.88 o 
   7   3   5        0.05       -2.35      8.09 o 
   8   3   5        3.75       10.07      9.55 o 
  -9   4   5        0.05        4.03      8.80 o 
  -8   4   5        0.01       -8.53      9.20 o 
  -7   4   5        2.45       -5.65     20.64 o 
  -6   4   5       30.48       30.31     10.74 o 
  -5   4   5       12.63       10.39     12.60 o 
  -4   4   5      232.33      263.02     17.59 o 
  -3   4   5      287.94      338.34     20.33 o 
  -2   4   5       36.47       30.50     14.21 o 
  -1   4   5       90.11       82.39     14.53 o 
   0   4   5      153.25      189.82     17.33 o 
   1   4   5      426.93      424.25     36.07 o 
   2   4   5      128.99      176.71     16.41 o 
   3   4   5      691.46      670.06     27.32 o 
   4   4   5       52.97       60.17     11.57 o 
   5   4   5       24.49       16.02     12.37 o 
   6   4   5       25.98        2.42     18.81 o 
   7   4   5        0.52        4.98      7.96 o 
  -9   5   5        5.01        8.11     14.41 o 
  -8   5   5        0.70       10.90      7.93 o 
  -7   5   5      219.75      227.62     17.14 o 
  -6   5   5       19.59       22.39      9.97 o 
  -5   5   5        4.51        8.91     12.41 o 
  -4   5   5        5.47        8.68     10.47 o 
  -3   5   5       19.88       17.05     13.32 o 
  -2   5   5        0.00       11.90     14.65 o 
  -1   5   5        8.93       -3.85     14.69 o 
   0   5   5       59.95       81.27     14.77 o 
   1   5   5       46.88       48.47     12.40 o 
   2   5   5        9.71       16.95     10.22 o 
   3   5   5      290.18      293.77     14.07 o 
   4   5   5      142.58      139.52     12.30 o 
   5   5   5       38.96       41.82      9.81 o 
   6   5   5        3.36        5.88     10.54 o 
   7   5   5       12.26       12.69      7.48 o 
  -9   6   5        0.01       -5.83      8.17 o 
  -8   6   5        0.72       11.52      8.14 o 
  -7   6   5        2.86        2.25      9.52 o 
  -6   6   5       14.43        1.28     11.55 o 
  -5   6   5       18.61        2.46     10.08 o 
  -4   6   5      291.60      333.30     13.78 o 
  -3   6   5       30.30       24.15     10.79 o 
  -2   6   5      312.50      328.68     24.27 o 
  -1   6   5      103.01       81.64     13.96 o 
   0   6   5      851.39      971.79     56.92 o 
   1   6   5       29.63       50.09     11.31 o 
   2   6   5        0.65       -5.41     11.08 o 
   3   6   5       17.73       31.75      8.84 o 
   4   6   5        0.37       -9.97      9.97 o 
   5   6   5       31.05       23.97      9.90 o 
   6   6   5        8.08        3.64      9.25 o 
  -9   7   5       15.61        2.51     10.05 o 
  -8   7   5        0.46       -4.11     12.81 o 
  -7   7   5       21.40       28.36      9.41 o 
  -6   7   5        0.00        1.32     10.13 o 
  -5   7   5      311.88      307.75     26.07 o 
  -4   7   5       34.76       36.47     16.20 o 
  -3   7   5      134.67      141.26     11.29 o 
  -2   7   5      145.65      123.97     12.81 o 
  -1   7   5      368.93      371.66     27.60 o 
   0   7   5       34.76       32.31     10.43 o 
   1   7   5       84.96       88.55     11.29 o 
   2   7   5       28.58       29.77     10.29 o 
   3   7   5       32.71       56.10      9.18 o 
   4   7   5      126.45      143.37     14.88 o 
   5   7   5       35.55       11.68      8.60 o 
   6   7   5       12.06       21.48      7.47 o 
  -9   8   5       17.32       16.66     12.21 o 
  -8   8   5        5.94       20.32      8.10 o 
  -7   8   5       11.45       -1.22     13.02 o 
  -6   8   5        7.62        3.48      9.01 o 
  -5   8   5       20.30       27.29     10.35 o 
  -4   8   5       95.77       82.59     11.69 o 
  -3   8   5       32.38       36.41     10.25 o 
  -2   8   5      126.14      115.51     11.95 o 
  -1   8   5      175.45      154.32     11.11 o 
   0   8   5       14.40       10.94     10.76 o 
   1   8   5       29.12       42.08      9.70 o 
   2   8   5        0.15       18.54     13.80 o 
   3   8   5        6.62       10.92      8.51 o 
   4   8   5       13.94       16.97     10.02 o 
   5   8   5       17.70       21.37     12.41 o 
  -8   9   5        0.77        2.37      8.31 o 
  -7   9   5        0.18        0.49      8.18 o 
  -6   9   5       26.49       21.33      9.69 o 
  -5   9   5       49.99       42.14      9.24 o 
  -4   9   5        0.37       -6.70      9.21 o 
  -3   9   5        3.37       11.47      9.61 o 
  -2   9   5       16.76       24.23     10.87 o 
  -1   9   5       28.32       31.54      9.83 o 
   0   9   5       12.96       27.89     15.08 o 
   1   9   5      170.07      229.94     19.12 o 
   2   9   5       10.10       20.70      9.28 o 
   3   9   5       16.65       16.44      7.94 o 
   4   9   5       38.57       21.79      8.62 o 
   5   9   5        0.01        0.06      7.84 o 
  -8  10   5        0.11        0.24      9.15 o 
  -7  10   5       29.94       27.42      8.33 o 
  -6  10   5        2.97       -1.83     10.34 o 
  -5  10   5       22.48       23.80      9.80 o 
  -4  10   5       28.23       25.14      9.82 o 
  -3  10   5       41.56       52.03     10.51 o 
  -2  10   5       47.48       55.18      9.84 o 
  -1  10   5      139.21      139.35     10.02 o 
   0  10   5       92.56      113.30     13.96 o 
   1  10   5       14.11       13.50      9.53 o 
   2  10   5       23.68       19.06      9.50 o 
   3  10   5        9.58       13.03      8.95 o 
   4  10   5        5.84        5.73      8.08 o 
  -8  11   5        2.90        5.40     13.62 o 
  -7  11   5        8.43        6.23     13.02 o 
  -6  11   5        2.18        1.99      9.83 o 
  -5  11   5       23.02       21.55      9.41 o 
  -4  11   5        0.70       -8.70      8.70 o 
  -3  11   5       77.05       82.22     10.20 o 
  -2  11   5        3.61        2.72      8.07 o 
  -1  11   5        0.37        2.25      8.61 o 
   0  11   5        4.83       -7.54      8.40 o 
   1  11   5        4.63        4.39      9.09 o 
   2  11   5        3.09       20.78      9.53 o 
   3  11   5       44.66       29.80      8.57 o 
  -7  12   5       23.85       12.94      8.25 o 
  -6  12   5        0.70        7.72      8.10 o 
  -5  12   5        2.29      -10.57     10.57 o 
  -4  12   5       28.74       25.89     13.19 o 
  -3  12   5      132.26       98.84     16.33 o 
  -2  12   5       47.48       36.48      8.80 o 
  -1  12   5        8.67       26.32      8.16 o 
   0  12   5        2.77       -3.29      8.30 o 
   1  12   5        2.47        1.78      9.08 o 
   2  12   5       21.03       18.56     11.12 o 
  -6  13   5        5.94       -8.86      8.86 o 
  -5  13   5        4.05        8.86     10.39 o 
  -4  13   5        6.18        1.78     11.39 o 
  -3  13   5        7.25       11.63      8.10 o 
  -2  13   5        3.95       10.87      8.29 o 
  -1  13   5        0.44       -4.37      8.15 o 
   0  13   5       39.43       39.41     12.11 o 
   1  13   5        7.33       19.47      9.39 o 
  -4  14   5        0.02       -3.40     11.86 o 
  -3  14   5        5.12        5.07      8.15 o 
  -2  14   5       10.71        8.93      9.93 o 
  -1  14   5       33.81        6.00     15.36 o 
  -1 -15   6       10.25        0.64     17.40 o 
   0 -15   6        0.08       15.62      8.03 o 
   1 -15   6        3.48       -3.86      7.94 o 
   2 -15   6        1.39        4.41     13.49 o 
   3 -15   6       32.31       14.16      9.51 o 
   4 -15   6        3.71        8.70      7.98 o 
  -2 -14   6        0.08        0.02      7.98 o 
  -1 -14   6       13.47        5.79     22.54 o 
   0 -14   6       27.81       17.41     15.60 o 
   1 -14   6        8.90       23.83     11.32 o 
   2 -14   6        6.02       18.85      9.02 o 
   3 -14   6        5.27        0.03      9.97 o 
   4 -14   6        8.69       -1.91     10.64 o 
   5 -14   6        9.96       12.09     11.19 o 
  -4 -13   6       14.21        6.34     13.62 o 
  -3 -13   6        3.37        6.39      8.72 o 
  -2 -13   6        1.34      -11.26     12.82 o 
  -1 -13   6        3.03        2.48      8.50 o 
   0 -13   6        0.67       -5.90     10.21 o 
   1 -13   6        7.49       -5.39      9.90 o 
   2 -13   6        9.09       18.25     12.85 o 
   3 -13   6        7.12        0.70     12.73 o 
   4 -13   6        1.56       -2.85      8.24 o 
   5 -13   6       44.85       57.45     18.88 o 
   6 -13   6       11.09       21.44     19.51 o 
  -4 -12   6        4.66        8.08     10.24 o 
  -3 -12   6        0.78       -7.18      8.24 o 
  -2 -12   6        1.17       -4.53      8.47 o 
  -1 -12   6        0.38      -10.21     10.21 o 
   0 -12   6        0.01        3.83      8.69 o 
   1 -12   6       39.95       41.31      9.87 o 
   2 -12   6       20.00       10.75     16.71 o 
   3 -12   6        4.82      -10.82     10.82 o 
   4 -12   6       87.14      113.37      9.40 o 
   5 -12   6        1.24        1.79      8.54 o 
   6 -12   6        1.64        1.73      9.56 o 
   7 -12   6        3.25       -2.99      7.97 o 
  -5 -11   6        4.34       -4.06      8.10 o 
  -4 -11   6        1.20        5.68      8.35 o 
  -3 -11   6       12.38       28.41     15.42 o 
  -2 -11   6      107.40      100.16      9.46 o 
  -1 -11   6      102.11      112.03     17.19 o 
   0 -11   6       12.63        7.47      8.52 o 
   1 -11   6      174.75      193.05     10.60 o 
   2 -11   6        8.06       19.63      9.20 o 
   3 -11   6       18.46        7.18      9.11 o 
   4 -11   6        3.23        7.21     16.00 o 
   5 -11   6        2.31        3.30      7.74 o 
   6 -11   6        7.71       -8.44      8.44 o 
   7 -11   6       14.31       -4.24      8.31 o 
  -6 -10   6       21.19       16.37     12.32 o 
  -5 -10   6        1.66        1.41     10.31 o 
  -4 -10   6       23.44       38.78      9.39 o 
  -3 -10   6       95.54       78.18     10.29 o 
  -2 -10   6       23.37       36.43     15.66 o 
  -1 -10   6       46.53       44.94     10.04 o 
   0 -10   6      266.36      273.70     31.15 o 
   1 -10   6        6.08       14.20      9.68 o 
   2 -10   6      234.85      238.04     12.68 o 
   3 -10   6       10.42       15.55     18.70 o 
   4 -10   6       38.99       33.81      8.58 o 
   5 -10   6       30.37       32.39      8.70 o 
   6 -10   6        1.04        8.56      8.95 o 
   7 -10   6        1.32       -8.98      8.98 o 
   8 -10   6       20.09        2.63     10.20 o 
  -6  -9   6        0.00       -7.86      7.86 o 
  -5  -9   6        8.14       -0.47      8.34 o 
  -4  -9   6       10.41       14.15     13.17 o 
  -3  -9   6       26.77       20.23      9.51 o 
  -2  -9   6      119.81       97.31     11.30 o 
  -1  -9   6      169.29      166.97     11.11 o 
   0  -9   6       20.13       13.34     10.60 o 
   1  -9   6      327.33      331.70     13.72 o 
   2  -9   6      209.33      231.85     20.05 o 
   3  -9   6        0.74       16.79     11.49 o 
   4  -9   6        7.40       15.74      9.25 o 
   5  -9   6        0.00       -1.07      9.76 o 
   6  -9   6        1.07       -8.34      8.34 o 
   7  -9   6        0.02       15.79      7.97 o 
   8  -9   6        0.13       -3.10      9.89 o 
  -7  -8   6        5.55       16.58      7.29 o 
  -6  -8   6       14.31       17.14      8.22 o 
  -5  -8   6       35.10       30.10     13.59 o 
  -4  -8   6       36.97       41.83      8.57 o 
  -3  -8   6       59.92       57.72      9.89 o 
  -2  -8   6        6.38       12.64     10.95 o 
  -1  -8   6      291.35      322.76     18.46 o 
   0  -8   6      160.18      179.62     16.61 o 
   1  -8   6      239.22      258.16     12.84 o 
   2  -8   6       20.87       37.00     12.93 o 
   3  -8   6        0.09       14.86     10.86 o 
   4  -8   6        6.65       19.04     14.10 o 
   5  -8   6       29.88       23.21     10.41 o 
   6  -8   6       17.85       30.61      7.91 o 
   7  -8   6        1.97       -8.37      8.37 o 
   8  -8   6       17.24       17.24     12.27 o 
  -7  -7   6        8.91        2.36     12.81 o 
  -6  -7   6       37.81       30.64      8.08 o 
  -5  -7   6        2.29       13.13     11.93 o 
  -4  -7   6        5.38        6.82      9.24 o 
  -3  -7   6       21.76       23.42     10.14 o 
  -2  -7   6        4.46       -4.60     10.59 o 
  -1  -7   6       81.54       99.69     11.93 o 
   0  -7   6      381.10      405.44     16.31 o 
   1  -7   6        0.13      -13.38     14.60 o 
   2  -7   6      681.02      742.98     26.16 o 
   3  -7   6      174.66      181.88     11.22 o 
   4  -7   6       15.36       39.18      9.82 o 
   5  -7   6       92.94       80.11     13.46 o 
   6  -7   6      211.56      242.19     23.71 o 
   7  -7   6       11.27       35.31      9.27 o 
   8  -7   6       28.62       35.91     17.60 o 
  -8  -6   6        4.84       -2.45     13.97 o 
  -7  -6   6       26.34       14.79      9.13 o 
  -6  -6   6       72.40       70.27     14.68 o 
  -5  -6   6      222.53      228.43     10.70 o 
  -4  -6   6        4.41       -6.35     11.63 o 
  -3  -6   6       45.36       29.10     12.78 o 
  -2  -6   6      500.87      499.55     20.48 o 
  -1  -6   6      405.43      417.80     19.80 o 
   0  -6   6       68.85       68.22     13.77 o 
   1  -6   6      487.86      476.35     39.23 o 
   2  -6   6      345.26      366.51     14.86 o 
   3  -6   6        0.90        1.34     11.44 o 
   4  -6   6       12.77       32.38      9.94 o 
   5  -6   6      156.74      134.94     19.08 o 
   6  -6   6       24.49       36.28      8.07 o 
   7  -6   6       38.27       19.85      8.71 o 
   8  -6   6       14.35        8.30      8.16 o 
  -8  -5   6        4.86        8.33      8.77 o 
  -7  -5   6       45.70       55.34      8.83 o 
  -6  -5   6      134.72      147.09     11.53 o 
  -5  -5   6       25.71        8.33      9.85 o 
  -4  -5   6      142.16      157.59     13.00 o 
  -3  -5   6        6.57       19.76      9.71 o 
  -2  -5   6      321.90      341.48     17.57 o 
  -1  -5   6      452.69      430.16     20.78 o 
   0  -5   6       93.02      113.06     15.52 o 
   1  -5   6      581.67      565.98     21.49 o 
   2  -5   6        0.00        8.69     15.03 o 
   3  -5   6       76.00       97.37     13.35 o 
   4  -5   6        0.80        4.16      9.43 o 
   5  -5   6      226.74      263.80     19.56 o 
   6  -5   6        9.89        4.44      9.08 o 
   7  -5   6        2.21        1.03     20.85 o 
   8  -5   6        8.13       -9.35     15.33 o 
  -8  -4   6        0.05       -3.86      8.07 o 
  -7  -4   6        1.42        8.73      9.18 o 
  -6  -4   6       10.94        3.83     11.59 o 
  -5  -4   6        0.97       11.63      9.66 o 
  -4  -4   6        0.04       -4.37     11.44 o 
  -3  -4   6       15.38       14.28     14.31 o 
  -2  -4   6      806.94      735.74     23.88 o 
  -1  -4   6      755.14      779.16     47.25 o 
   0  -4   6      479.13      430.29     34.20 o 
   1  -4   6      129.43      122.99     14.48 o 
   2  -4   6       27.27       27.17     13.17 o 
   3  -4   6      142.06      136.62     14.99 o 
   4  -4   6       92.27       88.11     10.71 o 
   5  -4   6        0.47       -7.75      9.51 o 
   6  -4   6      259.21      288.13     11.67 o 
   7  -4   6        0.56      -10.64     10.64 o 
   8  -4   6        1.27       -3.59      8.52 o 
  -9  -3   6       11.64       19.73     20.43 o 
  -8  -3   6       11.76       26.27     11.49 o 
  -7  -3   6       16.54       30.93      8.69 o 
  -6  -3   6       81.50       66.83      9.85 o 
  -5  -3   6       70.26       76.48     10.45 o 
  -4  -3   6      375.14      363.36     14.97 o 
  -3  -3   6      146.55      121.89     15.05 o 
  -2  -3   6       81.28       85.53     15.92 o 
  -1  -3   6       65.75       58.98     18.28 o 
   0  -3   6       10.38       18.79     17.80 o 
   1  -3   6        9.75        8.90     17.14 o 
   2  -3   6      572.22      557.40     33.63 o 
   3  -3   6      366.14      396.47     17.46 o 
   4  -3   6       30.41        3.26     11.93 o 
   5  -3   6       99.28      108.88     14.68 o 
   6  -3   6        0.75       -5.77     15.49 o 
   7  -3   6        1.16        5.60     10.06 o 
   8  -3   6        3.56       -0.06     10.10 o 
  -9  -2   6       11.43       14.39      8.72 o 
  -8  -2   6       16.43       16.96      8.70 o 
  -7  -2   6       93.94      112.51     10.30 o 
  -6  -2   6      365.98      395.41     15.74 o 
  -5  -2   6        0.07      -12.05     12.47 o 
  -4  -2   6       18.71        8.15     14.62 o 
  -3  -2   6        0.08        1.58     16.24 o 
  -2  -2   6       65.74       50.09     18.62 o 
  -1  -2   6      574.62      544.27     26.15 o 
   0  -2   6       35.55       23.76     18.01 o 
   1  -2   6      113.02      109.40     18.04 o 
   2  -2   6        0.00       -1.75     13.50 o 
   3  -2   6       29.11       32.84     12.71 o 
   4  -2   6        4.42       -3.23     10.02 o 
   5  -2   6      218.00      230.49     14.68 o 
   6  -2   6       35.48       12.99      9.91 o 
   7  -2   6        1.92       19.78      7.66 o 
   8  -2   6       57.17       58.10     12.26 o 
  -9  -1   6        7.31        3.14      8.08 o 
  -8  -1   6        3.26       11.27      9.10 o 
  -7  -1   6        0.87        1.92      9.78 o 
  -6  -1   6       43.72       52.75      9.91 o 
  -5  -1   6       33.18       31.87     10.69 o 
  -4  -1   6      118.87      116.07     15.17 o 
  -3  -1   6       52.36       67.78     17.81 o 
  -2  -1   6     2416.91     2247.39    117.83 o 
  -1  -1   6       19.05       18.64     25.64 o 
   0  -1   6      218.57      194.22     19.36 o 
   1  -1   6       75.58       57.91     14.62 o 
   2  -1   6        1.61       -0.72     15.04 o 
   3  -1   6        2.58      -12.96     12.96 o 
   4  -1   6     1139.31     1046.69     26.81 o 
   5  -1   6       75.96       99.65     16.19 o 
   6  -1   6        1.57       -3.89     14.65 o 
   7  -1   6        1.01       -4.73     10.98 o 
   8  -1   6        6.18       12.96     18.26 o 
  -9   0   6       28.41       14.98      8.44 o 
  -8   0   6       68.71       63.70     10.82 o 
  -7   0   6      159.78      153.50     11.32 o 
  -6   0   6       41.47       43.12     12.24 o 
  -5   0   6        9.08        8.90     11.39 o 
  -4   0   6      110.22      115.26     16.83 o 
  -3   0   6      507.78      454.49     34.98 o 
   0   0   6       14.88       10.82     17.66 o 
   1   0   6       34.78       18.91     17.35 o 
   2   0   6       81.38       65.36     11.84 o 
   3   0   6       75.54       81.47     16.26 o 
   4   0   6      293.51      316.16     12.53 o 
   5   0   6       16.17       36.16      9.36 o 
   6   0   6        1.40      -13.80     13.80 o 
   7   0   6       42.02       32.04     11.73 o 
   8   0   6        1.68       -8.19     10.14 o 
  -9   1   6       27.02       18.92      8.33 o 
  -8   1   6        3.43       -6.60      8.46 o 
  -7   1   6       96.36       95.01     10.68 o 
  -6   1   6       10.26       18.74     10.56 o 
  -5   1   6      800.50      771.94     53.39 o 
  -4   1   6      305.29      335.27     18.14 o 
  -3   1   6      338.42      369.93     33.33 o 
  -1   1   6        8.13        6.04     22.69 o 
   0   1   6       93.77       83.33     17.94 o 
   1   1   6     1879.15     1640.99    188.78 o 
   2   1   6       25.53       34.32     14.61 o 
   3   1   6       32.70       10.96     12.36 o 
   4   1   6      124.66      120.92     10.76 o 
   5   1   6        1.68        3.65     10.32 o 
   6   1   6        7.66       12.33      9.86 o 
   7   1   6       54.36       43.92      8.13 o 
   8   1   6        1.32      -11.69     11.69 o 
  -9   2   6        6.00       -2.86     12.44 o 
  -8   2   6       11.94       10.87      8.47 o 
  -7   2   6       74.10       61.40     10.23 o 
  -6   2   6      431.52      459.08     14.78 o 
  -5   2   6      368.60      354.61     15.25 o 
  -4   2   6      224.71      247.35     21.12 o 
  -3   2   6       79.11       77.19     17.20 o 
  -2   2   6       39.54       36.72     21.53 o 
  -1   2   6      278.10      253.37     20.29 o 
   0   2   6      584.82      586.16     60.61 o 
   1   2   6      355.94      322.88     19.44 o 
   2   2   6       51.19       67.16     16.08 o 
   3   2   6       27.54       50.58      9.61 o 
   4   2   6       81.06       75.72     11.09 o 
   5   2   6       17.15       19.75     11.46 o 
   6   2   6      115.88      104.71      8.64 o 
   7   2   6        7.05       -7.61      7.61 o 
   8   2   6        0.03       14.33     13.86 o 
  -9   3   6       24.59       25.29      8.45 o 
  -8   3   6       19.54        8.68      8.00 o 
  -7   3   6       15.13       28.68      8.90 o 
  -6   3   6       47.98       39.05     12.65 o 
  -5   3   6       50.46       59.91     12.71 o 
  -4   3   6       83.88       79.95     16.60 o 
  -3   3   6      504.89      559.49     40.64 o 
  -2   3   6      629.49      652.71     35.83 o 
  -1   3   6      441.85      418.04     19.39 o 
   0   3   6        7.73       18.54     14.96 o 
   1   3   6      112.87      110.09     15.04 o 
   2   3   6      466.26      487.33     17.16 o 
   3   3   6       12.82        7.90     10.15 o 
   4   3   6       13.14        0.19      9.56 o 
   5   3   6       21.99       22.94     16.34 o 
   6   3   6       14.31       15.41     10.62 o 
   7   3   6       11.67       17.11      6.97 o 
  -9   4   6        7.18       19.23      8.91 o 
  -8   4   6       28.65       31.26     12.46 o 
  -7   4   6        0.10        1.81      9.56 o 
  -6   4   6       62.62       81.73     12.06 o 
  -5   4   6       20.14       23.52     12.69 o 
  -4   4   6        9.77        9.03     11.58 o 
  -3   4   6      202.49      208.18     17.67 o 
  -2   4   6      154.21      154.83     17.33 o 
  -1   4   6        4.02        2.64     14.72 o 
   0   4   6      367.43      408.92     25.95 o 
   1   4   6       94.79      121.78     15.25 o 
   2   4   6       65.41       47.99     10.76 o 
   3   4   6      723.57      758.00     15.05 o 
   4   4   6       76.53      103.04     12.30 o 
   5   4   6       14.31       32.05      9.47 o 
   6   4   6        0.00       -0.93      7.97 o 
   7   4   6        0.56        9.81      9.15 o 
  -9   5   6        0.63        0.51      8.06 o 
  -8   5   6        0.12       -4.64      8.28 o 
  -7   5   6       42.69       34.54     12.48 o 
  -6   5   6       39.43       41.27     10.82 o 
  -5   5   6       28.58       13.98     11.21 o 
  -4   5   6        4.00       19.05     11.56 o 
  -3   5   6      260.57      301.77     14.73 o 
  -2   5   6        2.45       11.27     14.84 o 
  -1   5   6     2442.19     2444.46    218.00 o 
   0   5   6      137.25      136.80     12.71 o 
   1   5   6       11.69       21.34     12.59 o 
   2   5   6     1166.62     1300.52     29.46 o 
   3   5   6       24.29       28.35     15.22 o 
   4   5   6        0.07       -8.99      8.99 o 
   5   5   6       17.36       27.36      8.64 o 
   6   5   6        7.78       45.01      9.25 o 
   7   5   6        2.50        6.08      9.61 o 
  -9   6   6        0.01       -2.18      7.51 o 
  -8   6   6       13.93       13.08      9.03 o 
  -7   6   6       37.49       43.58      9.84 o 
  -6   6   6       17.26        7.10     11.30 o 
  -5   6   6       33.67       28.45     11.17 o 
  -4   6   6        4.53       10.21     11.13 o 
  -3   6   6      287.47      295.79     14.61 o 
  -2   6   6     1520.39     1548.18    105.56 o 
  -1   6   6       12.40        2.86     10.79 o 
   0   6   6      613.60      648.10     22.61 o 
   1   6   6      906.29      865.86     18.38 o 
   2   6   6       19.44       31.87     12.24 o 
   3   6   6      132.96      116.60     10.08 o 
   4   6   6      110.17      112.40     14.78 o 
   5   6   6       17.26       38.77     23.43 o 
   6   6   6       23.96       26.30     15.90 o 
  -9   7   6        3.01       -2.16     13.76 o 
  -8   7   6        0.15        7.87      8.37 o 
  -7   7   6        0.87       10.86      8.41 o 
  -6   7   6        2.26        1.30      9.72 o 
  -5   7   6        1.56        2.24     10.60 o 
  -4   7   6      315.52      341.60     19.01 o 
  -3   7   6       67.67       53.71     13.02 o 
  -2   7   6      146.64      137.90     12.29 o 
  -1   7   6      188.19      185.53     11.50 o 
   0   7   6      471.46      517.90     13.73 o 
   1   7   6      111.35      111.03     10.64 o 
   2   7   6        5.45       -4.34      9.15 o 
   3   7   6       13.98       -4.03     16.44 o 
   4   7   6        0.92        3.34      8.23 o 
   5   7   6        0.47       -5.16     10.34 o 
   6   7   6        1.13        2.09      7.81 o 
  -8   8   6        7.57       13.94     11.11 o 
  -7   8   6        1.64       17.90      9.53 o 
  -6   8   6        1.63       12.77      7.89 o 
  -5   8   6      243.22      238.56     12.81 o 
  -4   8   6        0.30       13.83      9.49 o 
  -3   8   6        0.01       -8.23     12.03 o 
  -2   8   6       33.66       27.35     14.78 o 
  -1   8   6        3.40       -9.94      9.94 o 
   0   8   6       73.09       85.52      9.87 o 
   1   8   6      119.64      117.04      9.32 o 
   2   8   6        1.99      -11.93     11.93 o 
   3   8   6        4.80        9.24     10.34 o 
   4   8   6        3.16       -4.25      9.05 o 
   5   8   6        2.67        9.61      8.08 o 
  -8   9   6        4.78        3.50      9.07 o 
  -7   9   6        0.04        9.10      9.53 o 
  -6   9   6       61.17       55.43     10.02 o 
  -5   9   6        0.03       -0.40      9.65 o 
  -4   9   6        3.80        6.65     11.11 o 
  -3   9   6      127.74      130.68     10.58 o 
  -2   9   6        5.60       -4.22     10.46 o 
  -1   9   6       91.19       98.86     12.58 o 
   0   9   6       84.58       81.23     10.44 o 
   1   9   6       44.53       43.51     11.32 o 
   2   9   6        0.33        0.10     11.66 o 
   3   9   6        3.10      -10.34     10.34 o 
   4   9   6        0.09       -8.01      8.01 o 
  -8  10   6        0.04       12.11      8.70 o 
  -7  10   6       34.65       45.00      9.22 o 
  -6  10   6        0.79        3.40      8.84 o 
  -5  10   6        0.06        4.65      9.34 o 
  -4  10   6      157.74      153.44     10.21 o 
  -3  10   6        0.09       -1.53      9.53 o 
  -2  10   6       77.50       99.29     15.39 o 
  -1  10   6       15.45       12.22      8.79 o 
   0  10   6        0.49        4.32      8.52 o 
   1  10   6        8.44       -1.79     12.01 o 
   2  10   6        0.21      -10.30     10.30 o 
   3  10   6       12.51       -2.64     11.39 o 
   4  10   6       16.69       15.01      9.85 o 
  -7  11   6        0.89       -8.13      8.13 o 
  -6  11   6       78.35       48.58      9.34 o 
  -5  11   6        7.74        8.32      7.79 o 
  -4  11   6       22.12       13.96      9.26 o 
  -3  11   6        0.04       -8.51      8.52 o 
  -2  11   6        0.53       -4.87      8.67 o 
  -1  11   6        0.09        1.75      9.28 o 
   0  11   6        0.91       -6.36      8.39 o 
   1  11   6       23.92       15.09      8.50 o 
   2  11   6       32.00       33.88      8.42 o 
   3  11   6       22.77       12.29     16.81 o 
  -6  12   6        0.23       -4.23      8.98 o 
  -5  12   6        3.15        4.19      8.73 o 
  -4  12   6       10.26       -8.81     12.10 o 
  -3  12   6        2.54       -8.39      8.39 o 
  -2  12   6       19.54       18.52      8.54 o 
  -1  12   6        9.69       -0.02      9.15 o 
   0  12   6       41.58       34.18      9.20 o 
   1  12   6       73.96       80.39     21.65 o 
   2  12   6        0.76       -7.77      7.77 o 
  -5  13   6        0.59       -4.94      8.93 o 
  -4  13   6        0.04       -0.20      7.96 o 
  -3  13   6       40.39       14.50      9.41 o 
  -2  13   6        1.95        0.84     10.95 o 
  -1  13   6       20.03       12.85     12.56 o 
   0  13   6       41.12       59.04     23.21 o 
  -3  14   6        6.91        6.94      8.57 o 
  -2  14   6        0.92       23.49     13.86 o 
   0 -15   7        0.14        5.35      9.36 o 
   1 -15   7        1.30       -4.21      8.02 o 
   2 -15   7        0.18       -4.16      7.24 o 
   3 -15   7        0.06       -9.89      9.89 o 
   4 -15   7        1.61       -0.70     13.39 o 
  -2 -14   7        0.59        5.04     11.05 o 
  -1 -14   7       29.34       31.75     17.34 o 
   0 -14   7        0.46        4.24      9.05 o 
   1 -14   7        0.19       -9.02      9.02 o 
   2 -14   7        9.88       -2.15     10.19 o 
   3 -14   7        0.47       -3.11      9.05 o 
   4 -14   7        1.97       23.94     12.64 o 
   5 -14   7        0.01        5.06      9.46 o 
  -3 -13   7       41.11       24.99      8.58 o 
  -2 -13   7        6.74       13.83      7.65 o 
  -1 -13   7       56.23       55.93     12.75 o 
   0 -13   7        0.15       -1.49      8.35 o 
   1 -13   7        2.87        9.40     10.58 o 
   2 -13   7       14.83       27.11      7.65 o 
   3 -13   7        0.20        2.82      7.55 o 
   4 -13   7        4.87      -11.22     11.22 o 
   5 -13   7       51.36       36.13     13.53 o 
   6 -13   7        0.27        1.44      7.49 o 
  -4 -12   7        0.13       -2.03      8.74 o 
  -3 -12   7        1.04       -8.14      8.14 o 
  -2 -12   7       91.14       90.09     16.41 o 
  -1 -12   7       12.20        3.76      9.43 o 
   0 -12   7       75.57       80.73      8.65 o 
   1 -12   7      287.42      322.40     41.81 o 
   2 -12   7        7.64       17.85     10.37 o 
   3 -12   7       83.14       80.66     24.23 o 
   4 -12   7       18.92       35.07     13.01 o 
   5 -12   7        3.11        5.99     10.75 o 
   6 -12   7        0.19       -7.36      7.36 o 
  -5 -11   7       28.17       21.56     10.22 o 
  -4 -11   7       66.05       46.02     14.85 o 
  -3 -11   7       33.00       13.16      8.10 o 
  -2 -11   7       37.50       45.10      9.08 o 
  -1 -11   7       48.16       32.82     14.92 o 
   0 -11   7        2.92        0.43      8.44 o 
   1 -11   7       41.95       37.30     17.08 o 
   2 -11   7       67.39       68.54      9.26 o 
   3 -11   7        1.72        6.11     15.42 o 
   4 -11   7        3.36       28.91      9.80 o 
   5 -11   7        2.02        1.33     23.37 o 
   6 -11   7        4.13        0.17     15.98 o 
   7 -11   7        5.51       22.66      9.22 o 
  -6 -10   7        3.59        4.59      7.39 o 
  -5 -10   7       53.28       68.21      9.33 o 
  -4 -10   7        8.67       17.78     11.98 o 
  -3 -10   7       52.90       48.54     13.32 o 
  -2 -10   7       13.78       23.14      9.09 o 
  -1 -10   7      110.77      137.06     19.60 o 
   0 -10   7      411.46      395.05     24.85 o 
   1 -10   7        3.81        0.11     11.90 o 
   2 -10   7       46.19       39.34     11.97 o 
   3 -10   7       46.15       50.01     14.41 o 
   4 -10   7       25.64       28.72     14.27 o 
   5 -10   7       15.94       -4.86      8.75 o 
   6 -10   7        2.54       -4.25      7.43 o 
   7 -10   7        2.84        5.56      9.06 o 
  -6  -9   7       22.06       16.65      7.76 o 
  -5  -9   7        2.50       -4.21      8.36 o 
  -4  -9   7       43.96       55.66      8.92 o 
  -3  -9   7        1.73       12.35     17.42 o 
  -2  -9   7        0.11      -15.87     17.56 o 
  -1  -9   7      604.86      596.76     16.31 o 
   0  -9   7        0.32       18.99      9.86 o 
   1  -9   7      146.65      160.18     10.85 o 
   2  -9   7       52.36       37.81     17.82 o 
   3  -9   7        4.04       21.22      9.90 o 
   4  -9   7       26.45       22.78      9.36 o 
   5  -9   7        7.98       24.37     20.51 o 
   6  -9   7        4.57       -8.38      8.38 o 
   7  -9   7       20.23       11.83      9.29 o 
   8  -9   7        5.30       13.86     13.86 o 
  -7  -8   7        6.56        1.27      8.23 o 
  -6  -8   7       13.18       -4.17      7.59 o 
  -5  -8   7       56.63       55.73      8.93 o 
  -4  -8   7       66.48       93.86     21.50 o 
  -3  -8   7        0.04        3.24      9.46 o 
  -2  -8   7       86.18       85.53     11.39 o 
  -1  -8   7        1.49        3.57     11.17 o 
   0  -8   7      205.06      197.38     11.45 o 
   1  -8   7       16.95       23.21     11.46 o 
   2  -8   7      141.01      143.32     16.85 o 
   3  -8   7       38.46       28.66     10.78 o 
   4  -8   7       51.72       67.08      9.70 o 
   5  -8   7        0.04       10.42      8.74 o 
   6  -8   7       38.27       39.82      8.71 o 
   7  -8   7       13.73        8.52      8.37 o 
   8  -8   7        1.07        4.12      8.78 o 
  -7  -7   7        1.11        2.89      8.61 o 
  -6  -7   7       74.96       70.75      9.90 o 
  -5  -7   7        1.68        7.34      9.38 o 
  -4  -7   7       14.66       18.61     10.29 o 
  -3  -7   7        1.92        0.07     10.66 o 
  -2  -7   7      145.45      145.57     10.61 o 
  -1  -7   7      550.53      577.81     21.49 o 
   0  -7   7       29.65       38.82     11.74 o 
   1  -7   7      451.60      473.25     16.07 o 
   2  -7   7        9.46        3.43     10.50 o 
   3  -7   7        4.22        2.03     12.34 o 
   4  -7   7       16.89       17.08     13.48 o 
   5  -7   7       84.98       82.04      9.57 o 
   6  -7   7       14.87       22.15     18.68 o 
   7  -7   7       22.96       15.90     10.46 o 
   8  -7   7        2.24        1.57     10.56 o 
  -8  -6   7        0.00      -14.33     14.33 o 
  -7  -6   7        3.36        4.11      8.92 o 
  -6  -6   7        0.21       -5.42      8.57 o 
  -5  -6   7        3.75        0.16     10.03 o 
  -4  -6   7       47.12       42.14     11.10 o 
  -3  -6   7        9.60        4.39      8.83 o 
  -2  -6   7      171.54      153.50     11.90 o 
  -1  -6   7        0.04       -1.99     13.47 o 
   0  -6   7      396.26      419.99     17.71 o 
   1  -6   7      980.21     1048.83     36.44 o 
   2  -6   7      332.12      345.36     22.58 o 
   3  -6   7       22.38       15.92     14.71 o 
   4  -6   7       32.79       44.94     15.32 o 
   5  -6   7       14.98       29.05     11.88 o 
   6  -6   7       37.39       59.58     12.76 o 
   7  -6   7       21.08       19.15      9.76 o 
   8  -6   7        4.20        1.53     12.34 o 
  -8  -5   7        0.07        9.44     10.81 o 
  -7  -5   7        2.79        7.29      8.98 o 
  -6  -5   7      206.38      233.48     12.08 o 
  -5  -5   7        6.72       16.06     10.22 o 
  -4  -5   7       17.74       19.44     10.84 o 
  -3  -5   7      139.02      104.09     11.37 o 
  -2  -5   7       11.74        5.12     13.48 o 
  -1  -5   7      202.25      209.78     15.76 o 
   0  -5   7      293.61      276.16     15.80 o 
   1  -5   7        1.04       -0.74     16.30 o 
   2  -5   7      471.83      547.87     27.08 o 
   3  -5   7      194.73      193.38     12.08 o 
   4  -5   7       39.09       24.02      8.69 o 
   5  -5   7      153.95      161.05      9.69 o 
   6  -5   7       68.89       57.28      9.73 o 
   7  -5   7       36.79       37.03     10.53 o 
   8  -5   7        1.68       17.86      7.41 o 
  -8  -4   7       15.52       17.18      9.98 o 
  -7  -4   7       81.71       80.61     11.10 o 
  -6  -4   7        0.11       -0.63     15.46 o 
  -5  -4   7        0.21        1.09     10.75 o 
  -4  -4   7        2.31      -11.44     11.44 o 
  -3  -4   7       39.75       27.57     13.19 o 
  -2  -4   7       28.28       32.87     16.43 o 
  -1  -4   7       18.24        2.38     16.29 o 
   0  -4   7        0.41       -2.22     16.71 o 
   1  -4   7     1498.80     1647.81     32.61 o 
   2  -4   7      402.25      353.82     45.58 o 
   3  -4   7       25.46       23.98     11.49 o 
   4  -4   7        0.48       -4.62     10.26 o 
   5  -4   7        8.85       25.47     10.28 o 
   6  -4   7       64.89       57.20     15.56 o 
   7  -4   7       11.75       18.07     13.90 o 
   8  -4   7       14.55       32.72     15.80 o 
  -8  -3   7        2.40        0.00     12.41 o 
  -7  -3   7        0.13        4.69      8.52 o 
  -6  -3   7        1.04       -7.09      9.16 o 
  -5  -3   7       69.52       68.00      9.72 o 
  -4  -3   7        8.66       13.99     12.62 o 
  -3  -3   7        3.58       12.15     16.73 o 
  -2  -3   7       38.68       32.24     17.04 o 
  -1  -3   7       97.55      109.00     18.78 o 
   0  -3   7      405.24      434.66     19.30 o 
   1  -3   7       94.58      101.27     16.74 o 
   2  -3   7      113.65      156.14     16.38 o 
   3  -3   7      200.09      207.10     12.53 o 
   4  -3   7        0.61       10.82      9.25 o 
   5  -3   7      130.79      121.82     13.05 o 
   6  -3   7        0.25       -8.89      8.89 o 
   7  -3   7       35.74       32.28     10.81 o 
   8  -3   7        0.22        6.42     10.58 o 
  -9  -2   7        4.12       -8.01      9.77 o 
  -8  -2   7       17.77       15.34      8.28 o 
  -7  -2   7       13.11       27.05      8.67 o 
  -6  -2   7       26.48       26.63      9.67 o 
  -5  -2   7       52.62       59.70     11.18 o 
  -4  -2   7      114.51      108.19     12.39 o 
  -3  -2   7        0.00       -2.93     16.97 o 
  -2  -2   7      294.04      273.99     23.00 o 
  -1  -2   7      106.06      100.35     20.70 o 
   0  -2   7      131.15      116.62     17.80 o 
   1  -2   7       49.37       60.21     15.07 o 
   2  -2   7      256.07      257.08     16.86 o 
   3  -2   7       32.51       37.66     17.32 o 
   4  -2   7      140.58      141.17     12.24 o 
   5  -2   7        0.09       -2.74      9.45 o 
   6  -2   7       17.75       10.51     10.34 o 
   7  -2   7        8.71        0.57      9.96 o 
   8  -2   7        2.84       -1.46      9.78 o 
  -9  -1   7       14.30       21.13     10.17 o 
  -8  -1   7        0.22       -4.61      9.10 o 
  -7  -1   7       94.09      120.45     13.22 o 
  -6  -1   7      402.81      414.10     17.22 o 
  -5  -1   7      876.85      911.54     21.72 o 
  -4  -1   7      462.56      487.16     19.28 o 
  -3  -1   7       18.91       21.15     20.05 o 
  -1  -1   7       87.27       76.07     25.29 o 
   0  -1   7      563.79      509.89     21.39 o 
   1  -1   7      483.25      510.95     37.97 o 
   2  -1   7        7.18        6.85     14.41 o 
   3  -1   7      162.19      153.74     12.46 o 
   4  -1   7      242.19      251.58     10.62 o 
   5  -1   7      113.96      125.27     13.53 o 
   6  -1   7        1.25       17.46      9.05 o 
   7  -1   7        0.42       -4.62      8.11 o 
   8  -1   7        7.17        7.74      9.33 o 
  -9   0   7       17.66        7.88     13.29 o 
  -8   0   7        8.50       11.90      9.16 o 
  -7   0   7       36.24       28.94     10.05 o 
  -6   0   7      504.55      553.01     15.63 o 
  -5   0   7      166.69      168.42     13.86 o 
  -4   0   7        8.46       17.65     15.69 o 
  -3   0   7       11.60        7.09     22.40 o 
  -1   0   7     1399.41     1547.36     70.93 o 
   0   0   7      778.77      790.39     61.02 o 
   1   0   7       97.79       83.07     16.60 o 
   2   0   7       62.50       58.31     16.13 o 
   3   0   7      145.36      147.60     13.54 o 
   4   0   7        9.52       20.18     10.56 o 
   5   0   7        1.33        7.35      9.95 o 
   6   0   7       12.14       26.59     11.63 o 
   7   0   7       32.42       32.89      8.42 o 
   8   0   7        6.34       -0.33      8.14 o 
  -9   1   7        0.02        1.68      8.69 o 
  -8   1   7       19.93       20.52      8.52 o 
  -7   1   7       73.99       88.98     11.54 o 
  -6   1   7        1.96       -6.63     10.35 o 
  -5   1   7       97.55      125.29     13.44 o 
  -4   1   7        5.81        2.23     16.35 o 
  -3   1   7      503.51      441.96     37.38 o 
  -1   1   7      505.05      440.22     25.53 o 
   0   1   7      593.16      595.42     28.44 o 
   1   1   7      458.99      534.93     18.41 o 
   2   1   7       10.21       10.38     14.46 o 
   3   1   7      176.41      198.93     19.46 o 
   4   1   7      127.78      131.75     13.53 o 
   5   1   7      103.90      100.76     16.85 o 
   6   1   7      343.51      345.22     26.95 o 
   7   1   7       18.85       21.21     11.36 o 
  -9   2   7        5.80        5.10      9.79 o 
  -8   2   7       34.73       33.56      9.37 o 
  -7   2   7        1.10        3.61      9.64 o 
  -6   2   7       17.11       22.09     11.54 o 
  -5   2   7       66.20       59.95     13.31 o 
  -4   2   7      172.20      167.85     15.19 o 
  -3   2   7        9.59       10.48     19.81 o 
  -2   2   7        7.26        3.34     24.38 o 
  -1   2   7      670.75      738.34     39.42 o 
   0   2   7        1.54        0.54     14.52 o 
   1   2   7      168.35      164.73     16.83 o 
   2   2   7        0.08      -12.36     12.86 o 
   3   2   7       44.58       51.77      9.28 o 
   4   2   7      305.02      347.39     19.22 o 
   5   2   7      412.95      407.87     20.78 o 
   6   2   7        5.14       13.35      7.15 o 
   7   2   7       59.85       63.86     12.77 o 
  -9   3   7       10.56        5.40      8.19 o 
  -8   3   7       11.50       20.96     11.83 o 
  -7   3   7        2.90       -3.07     12.44 o 
  -6   3   7        0.92        3.76     10.02 o 
  -5   3   7      491.74      500.93     16.46 o 
  -4   3   7      118.27      127.76     14.60 o 
  -3   3   7       22.99       28.88     17.97 o 
  -2   3   7      334.95      343.44     19.80 o 
  -1   3   7       81.12       63.63     16.49 o 
   0   3   7       87.83       60.90     14.74 o 
   1   3   7       22.24       23.56     14.35 o 
   2   3   7       25.93       32.66      8.97 o 
   3   3   7       78.94       76.05     10.02 o 
   4   3   7      128.01      119.26      9.56 o 
   5   3   7       10.07        4.13      9.93 o 
   6   3   7        6.89       -5.42      7.21 o 
   7   3   7        8.39       10.31     15.93 o 
  -9   4   7        4.74        7.44      9.73 o 
  -8   4   7        0.05       -2.96      9.07 o 
  -7   4   7      100.26       99.55     18.47 o 
  -6   4   7       16.79       38.30     11.66 o 
  -5   4   7       20.44       28.51     12.36 o 
  -4   4   7        0.79       -4.46     12.66 o 
  -3   4   7      165.36      160.38     14.61 o 
  -2   4   7      139.84      158.34     18.63 o 
  -1   4   7        5.29        1.14     16.22 o 
   0   4   7       55.43       54.27     15.84 o 
   1   4   7      183.92      195.16     16.95 o 
   2   4   7      117.52      111.76      9.30 o 
   3   4   7      107.98      112.87     10.11 o 
   4   4   7       53.54       67.39     14.44 o 
   5   4   7       89.01      124.57     16.67 o 
   6   4   7        8.10       -2.06      8.24 o 
   7   4   7        0.50       -0.23     13.15 o 
  -9   5   7        5.96        2.59      8.77 o 
  -8   5   7       19.97       19.33     10.31 o 
  -7   5   7       10.15       21.97      8.67 o 
  -6   5   7        0.76       -3.13     11.23 o 
  -5   5   7        3.76        0.52     12.02 o 
  -4   5   7        2.02        0.64     12.49 o 
  -3   5   7      431.60      463.34     36.85 o 
  -2   5   7      936.85      886.97     65.61 o 
  -1   5   7      182.84      173.41     17.05 o 
   0   5   7        6.25       13.80     12.60 o 
   1   5   7      165.50      187.74     13.25 o 
   2   5   7        1.31        4.84     11.86 o 
   3   5   7      141.14      143.68     13.81 o 
   4   5   7        0.03       -9.38      9.38 o 
   5   5   7        0.98       -1.01      7.42 o 
   6   5   7       11.44       24.50      8.77 o 
  -9   6   7        4.36        2.79      9.09 o 
  -8   6   7        7.00        2.79      8.32 o 
  -7   6   7       10.56       11.05      9.39 o 
  -6   6   7        2.09        6.02      9.87 o 
  -5   6   7       26.07       28.87     10.53 o 
  -4   6   7        4.53        0.99     10.92 o 
  -3   6   7      313.17      311.08     18.54 o 
  -2   6   7        3.90       15.35     12.70 o 
  -1   6   7      258.79      280.03     20.07 o 
   0   6   7      774.49      791.02     24.88 o 
   1   6   7        5.76        3.93     11.98 o 
   2   6   7       62.49       84.44      9.81 o 
   3   6   7       17.28       17.56      8.84 o 
   4   6   7       96.97      108.48     10.04 o 
   5   6   7        0.92       -2.18     12.95 o 
   6   6   7        0.96       -2.56     12.61 o 
  -9   7   7        4.43        2.14      8.83 o 
  -8   7   7        0.07        5.54      8.80 o 
  -7   7   7        0.71        3.03      9.08 o 
  -6   7   7        1.79        5.39      9.53 o 
  -5   7   7        8.20        2.53     10.13 o 
  -4   7   7       21.88       18.37     12.07 o 
  -3   7   7        4.27       24.41     10.91 o 
  -2   7   7      117.80      141.01     11.63 o 
  -1   7   7      136.46      140.40     16.81 o 
   0   7   7       13.02       19.99     10.77 o 
   1   7   7        9.67       15.88     10.29 o 
   2   7   7       17.40       15.65      9.83 o 
   3   7   7       76.52       80.76      8.56 o 
   4   7   7        1.97        4.79     10.38 o 
   5   7   7        0.22        0.52      7.92 o 
  -8   8   7        6.03        3.80      9.03 o 
  -7   8   7        2.12        0.17      8.83 o 
  -6   8   7       63.32       53.35     12.85 o 
  -5   8   7       16.57       25.22      9.62 o 
  -4   8   7       76.15       82.59      9.91 o 
  -3   8   7       21.09       23.47      8.86 o 
  -2   8   7       19.31       28.90      9.58 o 
  -1   8   7      110.83      125.06     14.41 o 
   0   8   7        0.61       -9.33      9.33 o 
   1   8   7        0.02       -6.60      9.80 o 
   2   8   7        9.88        9.78     10.81 o 
   3   8   7       18.53       24.77      7.71 o 
   4   8   7        6.42       -0.16      8.83 o 
   5   8   7        8.24      -17.85     19.73 o 
  -8   9   7        1.79       -3.74      8.90 o 
  -7   9   7        5.68        3.23      8.96 o 
  -6   9   7        4.00       -8.03      8.58 o 
  -5   9   7        0.04        4.63     10.32 o 
  -4   9   7       86.01       94.48     12.41 o 
  -3   9   7        0.06        5.13      9.64 o 
  -2   9   7       91.60       97.68     17.19 o 
  -1   9   7        0.73       -8.66      8.87 o 
   0   9   7       27.65       31.39     10.71 o 
   1   9   7       19.84       18.43      8.70 o 
   2   9   7        6.68       -7.60     11.73 o 
   3   9   7       17.26       17.21      8.27 o 
   4   9   7       13.22       -8.14      8.14 o 
  -7  10   7       14.13       10.97      8.07 o 
  -6  10   7       38.90       31.14      9.61 o 
  -5  10   7        3.20        1.30      9.27 o 
  -4  10   7       44.28       38.53      9.79 o 
  -3  10   7      248.83      287.59     13.42 o 
  -2  10   7        4.93       14.87      8.71 o 
  -1  10   7        7.01        8.76      8.58 o 
   0  10   7        5.34        7.53      9.23 o 
   1  10   7        7.45       19.29     10.14 o 
   2  10   7       26.26       36.30      8.34 o 
   3  10   7        0.07       -8.11      8.11 o 
  -7  11   7       31.70       17.88      8.76 o 
  -6  11   7        0.32       -8.98     10.83 o 
  -5  11   7       62.24       40.06      9.11 o 
  -4  11   7       79.35       91.37      9.33 o 
  -3  11   7        0.33        4.59      9.02 o 
  -2  11   7        5.03       -9.28      9.28 o 
  -1  11   7        0.00       -8.91      8.91 o 
   0  11   7       10.52       -4.78      9.19 o 
   1  11   7        5.77       10.02      8.09 o 
   2  11   7        7.44       -0.99      7.54 o 
  -6  12   7       20.30        7.41      7.71 o 
  -5  12   7        6.14        9.08     16.57 o 
  -4  12   7        3.35       -1.33      8.86 o 
  -3  12   7        0.14       17.10      8.76 o 
  -2  12   7        1.70       -0.63      8.11 o 
  -1  12   7        3.83       -9.06      9.06 o 
   0  12   7        2.24        3.85      7.82 o 
   1  12   7        2.55        1.58     11.05 o 
  -4  13   7        0.27      -10.78     10.78 o 
  -3  13   7        0.64       -0.61      8.01 o 
  -2  13   7        0.23       -3.37      8.10 o 
  -1  13   7        2.72        2.80      8.86 o 
   0 -15   8        0.84       -9.55      9.55 o 
   1 -15   8        4.05        3.05      9.25 o 
   2 -15   8        2.00        6.43      8.56 o 
   3 -15   8       30.69       10.70     16.02 o 
  -2 -14   8        3.03       -7.84     13.97 o 
  -1 -14   8        4.85       34.13      7.95 o 
   0 -14   8        0.34        1.69      9.25 o 
   1 -14   8        3.10       25.85      8.05 o 
   2 -14   8        1.28        5.05      7.82 o 
   3 -14   8        2.40        4.72      7.94 o 
   4 -14   8       24.80       -6.61      9.17 o 
  -3 -13   8        0.78        5.05     10.64 o 
  -2 -13   8        5.17       13.41      9.59 o 
  -1 -13   8        0.65        8.65     16.41 o 
   0 -13   8        7.57        8.25      7.66 o 
   1 -13   8        0.30       -1.08     10.88 o 
   2 -13   8        0.88       22.38     15.98 o 
   3 -13   8       16.31       23.42      8.35 o 
   4 -13   8        8.81        6.29     15.53 o 
   5 -13   8        0.56       -2.33      9.16 o 
  -4 -12   8        9.25        4.60      7.52 o 
  -3 -12   8        2.22       -3.82      8.78 o 
  -2 -12   8        7.93       -8.31      8.31 o 
  -1 -12   8       94.82       91.60      9.43 o 
   0 -12   8       44.32       48.91     10.05 o 
   1 -12   8        5.28       -8.55      8.55 o 
   2 -12   8        1.01        3.69     12.91 o 
   3 -12   8        8.81       22.13      8.41 o 
   4 -12   8        2.95       -9.05      9.05 o 
   5 -12   8       42.54       22.10     12.34 o 
   6 -12   8        7.46      -13.53     13.53 o 
  -5 -11   8        0.57       19.07      8.07 o 
  -4 -11   8       20.27       30.17      9.25 o 
  -3 -11   8        0.63       -3.45      9.22 o 
  -2 -11   8       50.61       68.95     11.72 o 
  -1 -11   8        1.47        4.38     10.08 o 
   0 -11   8        2.46       15.75     13.56 o 
   1 -11   8        2.51        3.20     12.20 o 
   2 -11   8       55.54       54.32     11.52 o 
   3 -11   8       31.58       20.07      8.86 o 
   4 -11   8        0.08        3.63      9.22 o 
   5 -11   8        0.12        6.10      7.39 o 
   6 -11   8        2.32       11.64      7.97 o 
   7 -11   8       13.07       12.92     14.33 o 
  -5 -10   8        1.80       11.42      8.74 o 
  -4 -10   8        5.63        8.95      9.31 o 
  -3 -10   8       12.97       14.16      9.05 o 
  -2 -10   8       12.62       23.06      9.48 o 
  -1 -10   8       36.86       33.68     10.28 o 
   0 -10   8       25.80       23.75      8.63 o 
   1 -10   8       65.94       85.97      9.38 o 
   2 -10   8      302.84      308.66     17.93 o 
   3 -10   8       30.56       40.57     11.36 o 
   4 -10   8        0.01        9.79      9.46 o 
   5 -10   8        3.12       22.14      7.93 o 
   6 -10   8        9.64        9.46      8.22 o 
   7 -10   8       29.92        9.11      8.55 o 
  -6  -9   8        0.99       -7.34      7.34 o 
  -5  -9   8        2.10       -6.26      8.13 o 
  -4  -9   8        0.26       -8.51      8.51 o 
  -3  -9   8       25.50       34.22      8.31 o 
  -2  -9   8       14.86       19.23      9.31 o 
  -1  -9   8       18.46       28.33     10.35 o 
   0  -9   8       60.11       34.79     11.29 o 
   1  -9   8       28.26       41.82     10.95 o 
   2  -9   8        2.25       -9.46      9.46 o 
   3  -9   8       34.16       56.19      8.71 o 
   4  -9   8       21.39       49.01     13.03 o 
   5  -9   8        7.38       -3.43      9.49 o 
   6  -9   8        3.75       -0.43     13.37 o 
   7  -9   8        0.59        9.15     14.11 o 
  -7  -8   8        1.59       -7.83     11.21 o 
  -6  -8   8        0.33       -6.58     13.32 o 
  -5  -8   8       10.43       -3.55      9.57 o 
  -4  -8   8        1.70        2.00      9.66 o 
  -3  -8   8        0.62        6.36      9.17 o 
  -2  -8   8       21.28       30.45     11.32 o 
  -1  -8   8      134.78      141.39     11.55 o 
   0  -8   8       10.85       11.23     10.11 o 
   1  -8   8      173.14      161.41     12.51 o 
   2  -8   8      258.23      279.16     11.39 o 
   3  -8   8        0.67       15.95      8.74 o 
   4  -8   8        8.28        8.06      8.42 o 
   5  -8   8        0.13        0.30      9.58 o 
   6  -8   8       19.47       13.37      8.57 o 
   7  -8   8       12.64      -11.39     11.39 o 
  -7  -7   8       35.53       32.61      9.31 o 
  -6  -7   8        0.08       -2.95      8.00 o 
  -5  -7   8       34.50       35.87      9.03 o 
  -4  -7   8        0.01       -5.42      9.88 o 
  -3  -7   8        2.38       -1.42     10.39 o 
  -2  -7   8      186.92      194.30     12.23 o 
  -1  -7   8       22.31       24.60     11.32 o 
   0  -7   8       54.93       47.55     10.79 o 
   1  -7   8      282.95      261.51     13.14 o 
   2  -7   8       96.61      120.53     11.52 o 
   3  -7   8        0.13        5.70      9.38 o 
   4  -7   8      178.55      220.67     17.36 o 
   5  -7   8       15.99        5.61     10.43 o 
   6  -7   8       44.28       59.30      8.06 o 
   7  -7   8        0.49       23.22      9.63 o 
   8  -7   8        4.11        6.91      9.63 o 
  -7  -6   8        5.35        2.99      9.88 o 
  -6  -6   8       84.04       91.94      9.97 o 
  -5  -6   8       30.15       32.70      9.00 o 
  -4  -6   8        7.30       21.55     10.36 o 
  -3  -6   8      117.98      103.01      9.96 o 
  -2  -6   8        0.11       15.07     10.24 o 
  -1  -6   8       20.90       22.85     11.78 o 
   0  -6   8       27.66       14.58     11.70 o 
   1  -6   8       14.68       10.96     11.59 o 
   2  -6   8       96.83      103.17     19.36 o 
   3  -6   8        3.09        4.45      9.76 o 
   4  -6   8       53.50       55.05     12.14 o 
   5  -6   8      197.22      224.47     13.44 o 
   6  -6   8       21.10        5.57      8.60 o 
   7  -6   8        0.25        1.87     14.81 o 
   8  -6   8        0.23       -0.36      9.83 o 
  -8  -5   8        4.36       -5.25      8.23 o 
  -7  -5   8        0.60       -0.09      9.14 o 
  -6  -5   8       21.91       19.00      9.61 o 
  -5  -5   8       20.20       20.87     10.06 o 
  -4  -5   8       54.80       52.00     12.11 o 
  -3  -5   8       64.40       65.03     10.50 o 
  -2  -5   8      102.53      105.37     13.54 o 
  -1  -5   8       26.22       31.48     12.36 o 
   0  -5   8       62.62       67.11     14.82 o 
   1  -5   8      464.92      422.49     22.75 o 
   2  -5   8      278.39      253.45     10.76 o 
   3  -5   8       65.00       65.89     10.14 o 
   4  -5   8      169.82      186.92     20.41 o 
   5  -5   8      173.76      175.89     15.72 o 
   6  -5   8       17.08        0.04      8.70 o 
   7  -5   8       19.26        6.36      8.22 o 
   8  -5   8       14.78       10.81      7.10 o 
  -8  -4   8       12.15       12.78     10.04 o 
  -7  -4   8       19.72       27.67      9.22 o 
  -6  -4   8       16.69        3.36     10.85 o 
  -5  -4   8      114.01      105.44     12.07 o 
  -4  -4   8      520.54      433.51     18.68 o 
  -3  -4   8       81.40       77.14     13.24 o 
  -2  -4   8        0.01       -4.14     14.25 o 
  -1  -4   8      176.52      199.23     18.25 o 
   0  -4   8        1.94       10.81     16.21 o 
   1  -4   8       33.43       28.29     14.70 o 
   2  -4   8      102.99      113.18     17.10 o 
   3  -4   8      429.83      412.35     21.02 o 
   4  -4   8       12.98       -7.02     10.70 o 
   5  -4   8       58.23       47.77     12.88 o 
   6  -4   8        0.40       -6.13      8.48 o 
   7  -4   8       23.26       22.64     21.73 o 
   8  -4   8       11.54       20.50     19.39 o 
  -8  -3   8        2.19        5.47      8.92 o 
  -7  -3   8       93.39      103.27     14.05 o 
  -6  -3   8       72.08       64.37     11.35 o 
  -5  -3   8      472.72      499.75     29.08 o 
  -4  -3   8        1.50       -0.32     12.32 o 
  -3  -3   8      157.78      155.31     14.36 o 
  -2  -3   8      335.77      339.73     25.18 o 
  -1  -3   8       43.17       39.75     18.11 o 
   0  -3   8      143.32      140.25     17.27 o 
   1  -3   8        9.78        3.38     14.27 o 
   2  -3   8       15.18       18.08     11.72 o 
   3  -3   8      130.00      135.51     15.80 o 
   4  -3   8        0.86        1.70     11.80 o 
   5  -3   8        0.17       -1.55      8.47 o 
   6  -3   8        3.75       18.14     14.10 o 
   7  -3   8        0.00        6.93      8.06 o 
   8  -3   8       14.20       -1.20      8.05 o 
  -8  -2   8       21.07       23.17      8.14 o 
  -7  -2   8        0.14        2.66     10.22 o 
  -6  -2   8      181.38      199.41     11.81 o 
  -5  -2   8        3.93        0.86     11.90 o 
  -4  -2   8      258.26      243.84     15.44 o 
  -3  -2   8       28.60       33.75     17.90 o 
  -2  -2   8      182.64      195.05     29.16 o 
  -1  -2   8        4.83        2.44     18.76 o 
   0  -2   8        7.53       -4.41     17.58 o 
   1  -2   8      515.49      556.84     18.68 o 
   2  -2   8      182.91      168.92     12.90 o 
   3  -2   8       62.24       40.91     11.56 o 
   4  -2   8        9.03        9.22     15.93 o 
   5  -2   8       39.29       49.87     12.23 o 
   6  -2   8       80.03       65.29     13.59 o 
   7  -2   8       19.46        2.88      8.42 o 
   8  -2   8       12.71        4.34      7.98 o 
  -9  -1   8        3.17        6.67     10.27 o 
  -8  -1   8       39.64       40.05      9.59 o 
  -7  -1   8       61.59       68.02      9.49 o 
  -6  -1   8       17.09       27.31     11.30 o 
  -5  -1   8        1.88        1.18     13.12 o 
  -4  -1   8        2.34        7.09     13.16 o 
  -3  -1   8        2.97       10.22     39.35 o 
  -1  -1   8      468.02      419.78     28.97 o 
   0  -1   8       29.88       31.36     16.90 o 
   1  -1   8        0.18        5.66     12.95 o 
   2  -1   8        1.58        9.61     10.80 o 
   3  -1   8        0.31       -4.91     10.04 o 
   4  -1   8      162.48      158.88     10.50 o 
   5  -1   8      285.80      288.63     20.54 o 
   6  -1   8       14.72       27.97      8.39 o 
   7  -1   8        0.23        1.13      9.92 o 
  -9   0   8       47.15       30.23     10.65 o 
  -8   0   8       14.24       12.65     10.21 o 
  -7   0   8       86.66       74.44     11.43 o 
  -6   0   8      216.62      246.67     13.61 o 
  -5   0   8      764.34      784.83     21.73 o 
  -4   0   8      274.39      262.47     20.14 o 
  -1   0   8        4.35        3.43     25.48 o 
   0   0   8        0.18       -1.64     16.75 o 
   1   0   8      136.91      132.95     13.66 o 
   2   0   8       29.92       38.15      9.73 o 
   3   0   8        0.02        9.39      8.49 o 
   4   0   8        0.53       -0.36     11.61 o 
   5   0   8      127.43      133.27     17.19 o 
   6   0   8      105.92      110.75      9.67 o 
   7   0   8        2.00       31.40     20.42 o 
  -9   1   8       16.70       14.56     10.95 o 
  -8   1   8        6.93        8.52      8.82 o 
  -7   1   8        2.15        0.44      8.71 o 
  -6   1   8       15.47       18.24     11.55 o 
  -5   1   8      117.32      120.43     17.70 o 
  -4   1   8       34.10       35.41     17.94 o 
  -1   1   8      143.77      159.18     21.35 o 
   0   1   8      258.87      280.80     22.92 o 
   1   1   8       95.91      101.22     14.80 o 
   2   1   8       28.95        1.65     12.73 o 
   3   1   8       18.90       18.82      9.94 o 
   4   1   8      116.81      124.98     11.00 o 
   5   1   8       10.88       18.66     17.29 o 
   6   1   8        2.16        1.72      7.53 o 
   7   1   8       46.60       12.50      8.69 o 
  -9   2   8        0.80        6.48      9.75 o 
  -8   2   8       15.20        9.96      9.04 o 
  -7   2   8       46.70       42.60     11.35 o 
  -6   2   8       52.32       60.25     11.88 o 
  -5   2   8        0.85       -1.80     12.20 o 
  -4   2   8       16.35        9.54     16.06 o 
  -3   2   8      181.10      210.43     57.54 o 
  -2   2   8        0.07        2.99     29.53 o 
  -1   2   8      170.14      161.10     18.27 o 
   0   2   8      455.60      478.33     19.05 o 
   1   2   8        3.23       -5.32     11.36 o 
   2   2   8       65.02       57.33     12.07 o 
   3   2   8        1.46       -6.69     10.50 o 
   4   2   8      179.08      203.00     10.26 o 
   5   2   8       49.05       49.58      8.21 o 
   6   2   8      110.68       94.51     21.86 o 
   7   2   8        2.72       13.61      8.63 o 
  -9   3   8        1.08       -7.38      8.93 o 
  -8   3   8        7.65        6.32      9.04 o 
  -7   3   8        7.95       11.72     10.48 o 
  -6   3   8        0.43       -2.63     11.20 o 
  -5   3   8       47.40       47.57     12.88 o 
  -4   3   8      147.20      150.12     14.85 o 
  -3   3   8       64.36       70.19     16.60 o 
  -2   3   8      294.39      249.69     27.86 o 
  -1   3   8       52.24       50.08     14.88 o 
   0   3   8       40.22       35.81     11.62 o 
   1   3   8      160.88      174.07     14.25 o 
   2   3   8       15.67        8.09     10.86 o 
   3   3   8        7.89      -11.87     11.87 o 
   4   3   8       22.02       20.08      8.20 o 
   5   3   8      129.71      129.18      9.36 o 
   6   3   8        1.54       -0.27      7.79 o 
  -9   4   8       15.68        2.01      8.90 o 
  -8   4   8        4.30       -2.12     10.03 o 
  -7   4   8        0.84       -6.95     10.54 o 
  -6   4   8        2.56        1.51     11.48 o 
  -5   4   8        1.20       -0.78     11.73 o 
  -4   4   8       12.50       12.43     13.46 o 
  -3   4   8      112.73       92.73     14.16 o 
  -2   4   8      172.47      175.25     15.62 o 
  -1   4   8       45.67       38.20     13.17 o 
   0   4   8        1.43        1.34      9.53 o 
   1   4   8       31.05       17.71      9.53 o 
   2   4   8       13.27        6.00     16.10 o 
   3   4   8       12.49        5.76      8.50 o 
   4   4   8      145.86      128.05     13.90 o 
   5   4   8        3.01        6.26      7.56 o 
   6   4   8        4.95       12.77      7.92 o 
  -9   5   8        1.31       -0.39      9.65 o 
  -8   5   8        0.02       -5.53     12.10 o 
  -7   5   8        0.05       -1.12     10.24 o 
  -6   5   8        0.27        0.41     10.83 o 
  -5   5   8       87.36      107.35     13.24 o 
  -4   5   8      114.97      120.46     13.22 o 
  -3   5   8       60.70       66.42     12.80 o 
  -2   5   8      121.54      148.31     13.57 o 
  -1   5   8       49.01       47.33     12.75 o 
   0   5   8      104.26       93.72     10.53 o 
   1   5   8       13.09       11.88     14.81 o 
   2   5   8      111.80      136.43     10.24 o 
   3   5   8       87.37       98.41     16.17 o 
   4   5   8       60.32       57.92     10.89 o 
   5   5   8        1.81        2.30     16.64 o 
   6   5   8       12.44       17.49      6.93 o 
  -9   6   8        1.42       13.39     13.39 o 
  -8   6   8        8.31        6.08     10.04 o 
  -7   6   8       24.04       15.30     10.57 o 
  -6   6   8       78.85       69.98     11.62 o 
  -5   6   8      142.77      131.21     10.82 o 
  -4   6   8       45.16       48.04     12.19 o 
  -3   6   8        5.63       12.22     12.01 o 
  -2   6   8       83.35      102.53     12.70 o 
  -1   6   8        1.61       18.24     12.05 o 
   0   6   8      287.88      240.87     13.63 o 
   1   6   8      139.56      143.83     10.41 o 
   2   6   8        3.70        1.49      8.09 o 
   3   6   8      177.18      198.95     10.21 o 
   4   6   8       83.93       79.02     11.83 o 
   5   6   8       10.46       28.61      8.24 o 
  -8   7   8       15.62       14.06      7.65 o 
  -7   7   8        2.64       11.53      9.90 o 
  -6   7   8        4.69        6.32      9.18 o 
  -5   7   8       14.33       13.16      9.93 o 
  -4   7   8       50.85       40.15     10.58 o 
  -3   7   8       27.18       24.94     11.84 o 
  -2   7   8        0.16       -6.13     10.46 o 
  -1   7   8     1622.83     1893.34     82.96 o 
   0   7   8      361.65      436.83     17.05 o 
   1   7   8       10.85       11.17      8.97 o 
   2   7   8        0.91       13.35      9.21 o 
   3   7   8        8.54       24.13     16.37 o 
   4   7   8        2.36       -9.32      9.32 o 
   5   7   8        1.47        6.70     15.93 o 
  -8   8   8        0.40        7.67      8.06 o 
  -7   8   8        1.95       -1.89     10.03 o 
  -6   8   8        5.71       -0.42      9.16 o 
  -5   8   8       83.48       93.65      9.86 o 
  -4   8   8        9.81       18.72      9.89 o 
  -3   8   8       47.61       44.01     10.65 o 
  -2   8   8      456.40      519.94     28.68 o 
  -1   8   8      102.98      102.00     10.07 o 
   0   8   8       24.68       25.86     10.04 o 
   1   8   8        0.47        4.24      9.28 o 
   2   8   8        0.04       -9.16      9.16 o 
   3   8   8       12.39        8.91      8.13 o 
   4   8   8        4.59        3.53      9.12 o 
  -8   9   8        0.19       -4.70     14.09 o 
  -7   9   8        0.82       -3.71      8.94 o 
  -6   9   8        9.51        0.26     10.19 o 
  -5   9   8        1.32       -9.22      9.22 o 
  -4   9   8       41.35       42.22     10.58 o 
  -3   9   8       30.45       19.09     10.10 o 
  -2   9   8        2.05       14.79      9.59 o 
  -1   9   8       27.82       29.66     10.10 o 
   0   9   8       20.59       18.51      8.07 o 
   1   9   8        9.85       -5.29      7.86 o 
   2   9   8        1.99       -5.04      8.11 o 
   3   9   8        0.79       -7.53      7.53 o 
  -7  10   8        7.49       -9.09      9.09 o 
  -6  10   8        1.50        3.61      8.96 o 
  -5  10   8       10.51        5.19      9.29 o 
  -4  10   8       42.57       51.19      9.54 o 
  -3  10   8        3.04        4.08     10.02 o 
  -2  10   8      112.09      102.77     13.73 o 
  -1  10   8       22.26        6.98      9.67 o 
   0  10   8       24.55       26.55      8.51 o 
   1  10   8       44.90       48.50      9.42 o 
   2  10   8       10.40       12.71      8.32 o 
   3  10   8        1.65       12.45     13.39 o 
  -6  11   8        6.29       -8.33      8.33 o 
  -5  11   8        9.49       11.12      8.06 o 
  -4  11   8        0.51       11.54      7.16 o 
  -3  11   8        3.39       11.13      9.58 o 
  -2  11   8       18.99       18.58      9.29 o 
  -1  11   8       46.14       48.08      9.81 o 
   0  11   8        2.79       -8.98      8.98 o 
   1  11   8        2.64        9.13      8.98 o 
  -5  12   8        1.81       -9.94      9.94 o 
  -4  12   8        4.20       -0.82     12.03 o 
  -3  12   8        0.91      -10.95     10.95 o 
  -2  12   8        1.09        4.05      7.99 o 
  -1  12   8        3.04       17.18      8.91 o 
   0  12   8        0.03       -6.48      8.13 o 
  -3  13   8        8.28        3.05     14.33 o 
  -1 -14   9        1.72       -7.57      8.78 o 
   0 -14   9       20.54        6.44     10.68 o 
   1 -14   9        6.69        6.96     10.44 o 
   2 -14   9        0.88        0.75      9.96 o 
   3 -14   9        4.62       -3.81      8.74 o 
   4 -14   9        0.48        0.01      7.91 o 
  -3 -13   9        0.31       -4.26     11.37 o 
  -2 -13   9        0.11       13.83      8.72 o 
  -1 -13   9       16.84        9.37      8.28 o 
   0 -13   9        3.01       12.06      7.97 o 
   1 -13   9       16.55       19.86      7.48 o 
   2 -13   9       16.06       21.68      9.09 o 
   3 -13   9        0.77        7.68     15.05 o 
   4 -13   9        0.08       10.01      7.30 o 
   5 -13   9       16.22        6.11      8.17 o 
  -4 -12   9        0.06        6.66      7.95 o 
  -3 -12   9       13.42       24.72     13.44 o 
  -2 -12   9       41.61       23.32     13.15 o 
  -1 -12   9       13.76       18.87     11.73 o 
   0 -12   9        3.77       17.54      8.37 o 
   1 -12   9        1.98        0.91      9.08 o 
   2 -12   9        7.65       12.39      8.38 o 
   3 -12   9        8.65       -6.98     14.73 o 
   4 -12   9        9.22        2.93      8.27 o 
   5 -12   9        9.48       -8.09      8.09 o 
   6 -12   9        0.14        9.76     10.10 o 
  -5 -11   9       17.19       27.01     14.80 o 
  -4 -11   9      131.94      135.14     17.22 o 
  -3 -11   9      119.25      114.12      9.68 o 
  -2 -11   9       21.37       34.68     15.01 o 
  -1 -11   9       82.59       79.43      9.41 o 
   0 -11   9      119.67      133.17      9.80 o 
   1 -11   9       68.53       92.12     10.61 o 
   2 -11   9      188.08      195.34     22.75 o 
   3 -11   9        4.48        0.52      8.47 o 
   4 -11   9        1.31        5.92      9.08 o 
   5 -11   9       19.63        0.39      9.36 o 
   6 -11   9        1.36        5.78      8.08 o 
  -5 -10   9      107.27       85.82     14.03 o 
  -4 -10   9       41.54       42.81     11.51 o 
  -3 -10   9        2.12        9.34     10.24 o 
  -2 -10   9       24.20       24.93     10.78 o 
  -1 -10   9       41.70       41.80      9.46 o 
   0 -10   9      224.69      234.20     13.20 o 
   1 -10   9      332.29      281.37     19.87 o 
   2 -10   9       88.82       95.37      9.69 o 
   3 -10   9        5.25       10.89      8.85 o 
   4 -10   9       37.19       59.76     10.27 o 
   5 -10   9        0.21       -8.23      8.23 o 
   6 -10   9       10.39        5.11      7.20 o 
  -6  -9   9        0.43       -3.99      8.65 o 
  -5  -9   9        1.29        7.56     10.95 o 
  -4  -9   9       87.59       83.96      9.22 o 
  -3  -9   9       12.75        6.96      8.82 o 
  -2  -9   9       33.18       22.32      9.20 o 
  -1  -9   9       74.73       88.00      9.60 o 
   0  -9   9       21.47       15.37     13.53 o 
   1  -9   9        1.71       -4.46     11.60 o 
   2  -9   9      207.20      261.75     35.93 o 
   3  -9   9       46.40       36.23      8.61 o 
   4  -9   9        2.87       19.66      8.49 o 
   5  -9   9        4.45        7.40      8.41 o 
   6  -9   9       23.71       36.54     14.64 o 
   7  -9   9       11.73       -2.52      8.26 o 
  -6  -8   9        1.26       13.57      8.66 o 
  -5  -8   9       18.93       11.56      8.48 o 
  -4  -8   9       29.19       46.64      8.87 o 
  -3  -8   9       36.44       41.36     11.83 o 
  -2  -8   9        0.34       -8.05     10.43 o 
  -1  -8   9       86.58       95.65     10.27 o 
   0  -8   9       32.14       31.08      9.93 o 
   1  -8   9      251.06      253.48     20.61 o 
   2  -8   9      302.39      302.73     26.24 o 
   3  -8   9        2.25        3.49      9.38 o 
   4  -8   9       68.53       80.07      8.84 o 
   5  -8   9      114.46      135.15     20.78 o 
   6  -8   9        0.08       -3.70      7.92 o 
   7  -8   9        0.71       20.08      7.79 o 
  -7  -7   9        0.27        0.04      8.07 o 
  -6  -7   9        1.63       -3.85      9.16 o 
  -5  -7   9        1.89        5.44      9.13 o 
  -4  -7   9      142.95      148.15     10.08 o 
  -3  -7   9        0.00        4.06      9.23 o 
  -2  -7   9        0.39      -11.85     11.85 o 
  -1  -7   9       18.78       16.46     12.15 o 
   0  -7   9      112.95      118.00     15.09 o 
   1  -7   9      320.89      333.46     14.12 o 
   2  -7   9        3.64       -9.89      9.89 o 
   3  -7   9        2.04        7.33     11.29 o 
   4  -7   9       18.93       38.33      9.97 o 
   5  -7   9        1.64       -5.27      8.56 o 
   6  -7   9       16.73       10.89      9.06 o 
   7  -7   9        5.11       10.34     16.66 o 
  -7  -6   9        0.07        7.59      8.06 o 
  -6  -6   9       29.91       25.21      9.39 o 
  -5  -6   9      138.63      155.48     11.70 o 
  -4  -6   9        3.15        2.19      9.18 o 
  -3  -6   9       48.83       30.92     11.11 o 
  -2  -6   9      148.57      154.41     13.93 o 
  -1  -6   9      206.70      212.86     11.89 o 
   0  -6   9       67.01       59.66     11.86 o 
   1  -6   9      251.32      266.83     32.20 o 
   2  -6   9       13.55        5.46      9.93 o 
   3  -6   9       55.60       32.93     12.07 o 
   4  -6   9        9.38        0.95     10.00 o 
   5  -6   9        2.03       21.72      9.59 o 
   6  -6   9       10.95       -6.74      8.53 o 
   7  -6   9        0.04       -7.34      7.34 o 
  -8  -5   9        5.42       -7.28     14.33 o 
  -7  -5   9        0.04       -1.66      9.91 o 
  -6  -5   9       14.30       11.00      9.51 o 
  -5  -5   9        8.04       -4.60     11.02 o 
  -4  -5   9      141.80      138.04     11.66 o 
  -3  -5   9      459.02      428.45     15.54 o 
  -2  -5   9       54.03       56.43     11.81 o 
  -1  -5   9      191.66      196.24     16.44 o 
   0  -5   9      583.82      556.80     15.15 o 
   1  -5   9       17.46       27.30     11.49 o 
   2  -5   9       19.56       23.85      9.91 o 
   3  -5   9      116.05      124.77     12.85 o 
   4  -5   9       90.83       93.73     16.61 o 
   5  -5   9       16.23       28.01      8.64 o 
   6  -5   9        6.31       14.58     10.03 o 
   7  -5   9       25.10       19.28     10.24 o 
  -8  -4   9        3.32       -4.04      8.90 o 
  -7  -4   9        1.95        2.15     10.06 o 
  -6  -4   9        0.43       -5.63      9.33 o 
  -5  -4   9       69.97       72.83     11.62 o 
  -4  -4   9      576.49      576.89     19.72 o 
  -3  -4   9       25.57       30.24     13.18 o 
  -2  -4   9       14.40        8.97     13.55 o 
  -1  -4   9      167.79      154.83     14.26 o 
   0  -4   9       43.49       37.60     13.22 o 
   1  -4   9      212.34      199.16     11.63 o 
   2  -4   9      157.12      171.54     13.25 o 
   3  -4   9      175.14      202.63     20.73 o 
   4  -4   9      105.83       89.04      9.43 o 
   5  -4   9       73.78       80.33      9.32 o 
   6  -4   9        0.01       11.41      7.61 o 
   7  -4   9       38.63       30.77      7.95 o 
  -8  -3   9        0.93        2.01     11.12 o 
  -7  -3   9       11.17       17.11     10.26 o 
  -6  -3   9        0.31        2.03      9.49 o 
  -5  -3   9       21.01       38.25     11.64 o 
  -4  -3   9      243.84      214.91     14.84 o 
  -3  -3   9       74.66       65.28     15.09 o 
  -2  -3   9      214.60      173.90     19.74 o 
  -1  -3   9       26.79       19.89     14.52 o 
   0  -3   9       14.21        6.07     14.34 o 
   1  -3   9       18.56        9.82     12.83 o 
   2  -3   9       48.51       50.56     11.47 o 
   3  -3   9        4.19        0.59      9.65 o 
   4  -3   9       50.85       43.10     11.29 o 
   5  -3   9       22.52       21.52      9.68 o 
   6  -3   9        1.73       -3.15     10.27 o 
   7  -3   9       15.68       17.05      9.08 o 
  -8  -2   9       46.19       43.24     12.78 o 
  -7  -2   9       23.41       36.09     10.28 o 
  -6  -2   9        1.36        1.09     11.02 o 
  -5  -2   9      172.33      180.21     14.45 o 
  -4  -2   9       56.76       48.84     15.58 o 
  -3  -2   9       62.39       70.41     20.16 o 
  -2  -2   9       36.96       36.87     50.26 o 
  -1  -2   9       98.98       90.84     20.92 o 
   0  -2   9      160.87      150.93     16.94 o 
   1  -2   9       97.52       98.55     13.28 o 
   2  -2   9        2.22       -3.75     12.55 o 
   3  -2   9       16.29       24.21      9.98 o 
   4  -2   9      270.54      286.30     14.98 o 
   5  -2   9       11.46       21.71      8.92 o 
   6  -2   9       17.35       -3.30     10.20 o 
   7  -2   9       13.45       -8.89     20.80 o 
  -8  -1   9       24.17       19.89     10.27 o 
  -7  -1   9        2.13       -7.43     10.41 o 
  -6  -1   9       69.09       82.04     11.72 o 
  -5  -1   9       13.63       14.63     12.99 o 
  -4  -1   9        0.65       -2.20     17.37 o 
  -1  -1   9      343.20      325.23     28.08 o 
   0  -1   9        0.13       -4.68     15.94 o 
   1  -1   9        7.24        9.18     10.21 o 
   2  -1   9       23.42       28.95      8.75 o 
   3  -1   9      341.90      352.39     23.09 o 
   4  -1   9      104.46       86.20      8.87 o 
   5  -1   9      201.71      195.28     10.16 o 
   6  -1   9        2.69        4.59      9.03 o 
   7  -1   9        1.70        6.11      7.34 o 
  -9   0   9        0.95        9.19      9.68 o 
  -8   0   9        1.61        1.24      9.98 o 
  -7   0   9       28.56       24.14     10.64 o 
  -6   0   9       14.65       19.36     11.53 o 
  -5   0   9      129.49      128.23     14.04 o 
  -1   0   9        0.33        2.32     25.63 o 
   0   0   9        6.24        7.15     14.13 o 
   1   0   9        2.89       -2.13     10.44 o 
   2   0   9        0.15       -6.79     10.11 o 
   3   0   9        3.62        1.33     11.56 o 
   4   0   9      427.94      419.90     11.68 o 
   5   0   9        1.31       -8.73     10.23 o 
   6   0   9        2.67       -8.54     21.76 o 
   7   0   9        6.36       11.43      8.56 o 
  -9   1   9       17.60       24.36      9.01 o 
  -8   1   9        0.10        1.96      9.89 o 
  -7   1   9        0.07       -4.77     10.28 o 
  -6   1   9      249.75      245.40     16.97 o 
  -5   1   9       59.39       54.61     15.03 o 
  -1   1   9      120.33       95.75     17.66 o 
   0   1   9        5.42       11.30     13.33 o 
   1   1   9        4.39        6.65     12.60 o 
   2   1   9      102.11       85.64     11.46 o 
   3   1   9      127.36      166.93     20.95 o 
   4   1   9       21.73       42.96     11.39 o 
   5   1   9       17.08       18.44     15.76 o 
   6   1   9        0.73       14.07     11.08 o 
   7   1   9        7.83       -1.65     17.71 o 
  -9   2   9       11.05       19.08     11.42 o 
  -8   2   9       12.32        6.45      9.27 o 
  -7   2   9        1.99       -0.11     10.17 o 
  -6   2   9       48.85       45.32     12.76 o 
  -5   2   9       59.19       49.05     14.14 o 
  -1   2   9        3.13        5.58     14.02 o 
   0   2   9        5.60        1.68     12.85 o 
   1   2   9      402.13      380.52     29.85 o 
   2   2   9        0.04       11.62      9.63 o 
   3   2   9        1.58       -0.51     11.27 o 
   4   2   9        0.62       -3.02      7.80 o 
   5   2   9       43.79       29.51     13.49 o 
   6   2   9       31.59        0.21      9.66 o 
  -9   3   9        7.09       11.74      8.86 o 
  -8   3   9        7.36       -1.60      9.08 o 
  -7   3   9       16.07       23.68     10.99 o 
  -6   3   9       71.68       79.84     12.52 o 
  -5   3   9       66.92       68.39     14.55 o 
  -4   3   9        7.45        3.16     15.86 o 
  -3   3   9       43.28       40.29     19.01 o 
  -2   3   9        0.79        1.04     15.35 o 
  -1   3   9        0.22        1.92     12.67 o 
   0   3   9      105.59       85.40     12.01 o 
   1   3   9      116.90      123.77     11.65 o 
   2   3   9      316.64      343.55     21.42 o 
   3   3   9        2.78        9.57     15.46 o 
   4   3   9       13.34       23.61     18.10 o 
   5   3   9       33.34       11.28      9.73 o 
   6   3   9       34.36       22.13      9.69 o 
  -9   4   9       12.46       15.65     13.85 o 
  -8   4   9        5.52        1.12      8.29 o 
  -7   4   9       13.42       10.34     10.50 o 
  -6   4   9        6.16       14.36     10.94 o 
  -5   4   9       42.09       27.47     13.15 o 
  -4   4   9       97.32       82.59     15.49 o 
  -3   4   9       12.15       14.24     13.38 o 
  -2   4   9       62.38       60.08     14.29 o 
  -1   4   9      666.56      729.69     27.73 o 
   0   4   9        3.55        1.14     10.92 o 
   1   4   9      206.07      200.62     18.71 o 
   2   4   9        0.44        4.74     10.11 o 
   3   4   9        8.46       -2.78      8.15 o 
   4   4   9       19.37       37.56     10.14 o 
   5   4   9        1.50       -4.40     12.75 o 
   6   4   9        0.02        7.11     13.39 o 
  -8   5   9       22.91       31.28     10.32 o 
  -7   5   9        0.49       -5.02     10.25 o 
  -6   5   9        1.13       -0.30     10.89 o 
  -5   5   9       59.70       54.68     12.85 o 
  -4   5   9        0.63        0.39     11.98 o 
  -3   5   9        2.69       -0.43     12.35 o 
  -2   5   9     1014.07     1032.28     52.07 o 
  -1   5   9        5.88        6.71     10.63 o 
   0   5   9       60.74       80.44     12.19 o 
   1   5   9        0.41       12.44      9.49 o 
   2   5   9       39.04       26.98     10.05 o 
   3   5   9       18.49       18.35      7.81 o 
   4   5   9        9.57       10.16     13.78 o 
   5   5   9       32.44       17.97      7.82 o 
  -8   6   9       12.08       15.23      9.92 o 
  -7   6   9        0.36        5.27     10.09 o 
  -6   6   9        4.73        7.57     10.50 o 
  -5   6   9        0.15       -0.79     10.82 o 
  -4   6   9       78.70       90.02     12.29 o 
  -3   6   9       16.70       20.91     12.28 o 
  -2   6   9      161.47      161.42     15.47 o 
  -1   6   9       20.48       34.22     10.65 o 
   0   6   9        4.22        4.05     10.13 o 
   1   6   9        0.03       -8.98      8.98 o 
   2   6   9      180.34      191.56     16.18 o 
   3   6   9        3.99       15.47      7.54 o 
   4   6   9       34.24       38.53      8.58 o 
   5   6   9        0.01       -9.74      9.74 o 
  -8   7   9        0.23        6.33      9.69 o 
  -7   7   9       12.07        9.24     10.18 o 
  -6   7   9        1.05        3.13     10.56 o 
  -5   7   9       53.71       44.90     11.02 o 
  -4   7   9       56.54       72.44     11.28 o 
  -3   7   9       83.04      123.78     11.83 o 
  -2   7   9      209.43      221.20     13.13 o 
  -1   7   9      107.46      109.10      9.52 o 
   0   7   9       63.29       72.56     17.19 o 
   1   7   9       43.32       41.17      9.77 o 
   2   7   9        0.74        3.89     15.08 o 
   3   7   9       17.54       -6.93      9.49 o 
   4   7   9        3.02        4.16     10.71 o 
  -8   8   9        0.73        5.68     13.61 o 
  -7   8   9        0.56       -1.74      8.95 o 
  -6   8   9        0.43        4.85     10.00 o 
  -5   8   9       46.34       53.37     10.97 o 
  -4   8   9        8.07       13.57     12.41 o 
  -3   8   9       28.41       12.22     11.25 o 
  -2   8   9       30.13       45.28     14.97 o 
  -1   8   9      267.62      277.32     13.81 o 
   0   8   9        5.02        3.62     10.41 o 
   1   8   9        3.62       -5.14     12.98 o 
   2   8   9        0.75       -2.79     13.56 o 
   3   8   9        0.35      -11.05     11.05 o 
   4   8   9        5.52        3.99     13.86 o 
  -7   9   9        1.95        1.09      9.88 o 
  -6   9   9       11.61       21.59     10.00 o 
  -5   9   9        4.85       -4.63     10.21 o 
  -4   9   9        6.69       -5.42     10.33 o 
  -3   9   9       15.98        7.85      9.88 o 
  -2   9   9      129.43      138.26      9.33 o 
  -1   9   9       11.35       -1.32     10.57 o 
   0   9   9        4.06        2.82      9.26 o 
   1   9   9       10.57       12.63      8.90 o 
   2   9   9        6.69       -1.86      8.01 o 
   3   9   9       28.63       17.05      8.07 o 
  -6  10   9        0.77       11.41      8.46 o 
  -5  10   9        3.57       -3.37      9.94 o 
  -4  10   9        1.07        6.48      8.87 o 
  -3  10   9       18.96       19.75      8.54 o 
  -2  10   9       35.20       30.47      9.43 o 
  -1  10   9       20.68       30.52      9.37 o 
   0  10   9        9.22       18.24      8.00 o 
   1  10   9        4.27       10.57      8.18 o 
   2  10   9        3.37       -5.35      9.69 o 
  -6  11   9        0.95       10.80     13.86 o 
  -5  11   9       17.62        7.29      8.34 o 
  -4  11   9        4.04        2.27      8.05 o 
  -3  11   9        2.85        4.94      8.76 o 
  -2  11   9       29.05        6.41     11.42 o 
  -1  11   9       21.60       18.28      9.22 o 
   0  11   9       13.95       11.14     12.54 o 
  -4  12   9        0.90       10.23      8.71 o 
  -3  12   9       22.70       14.22      8.35 o 
  -2  12   9        3.69        6.55      8.13 o 
  -1  12   9        1.45       -3.52     13.62 o 
  -1 -14  10        0.06      -11.27     14.09 o 
   0 -14  10        2.68       12.98      7.85 o 
   1 -14  10       17.09        1.21      8.29 o 
   2 -14  10        9.83        5.57      8.24 o 
   3 -14  10        7.88       12.11      9.71 o 
  -2 -13  10        0.94        1.47      8.73 o 
  -1 -13  10        0.05       -8.18      8.18 o 
   0 -13  10       24.05       21.44      8.46 o 
   1 -13  10       24.83       26.60     10.19 o 
   2 -13  10        1.14       -1.07      7.48 o 
   3 -13  10        1.21       14.64      8.07 o 
   4 -13  10        7.57       -0.08      8.01 o 
  -3 -12  10        1.71       -1.85      7.51 o 
  -2 -12  10        0.02       -5.71     12.14 o 
  -1 -12  10       40.75       38.71      9.62 o 
   0 -12  10        0.05       -9.14      9.14 o 
   1 -12  10       11.51       31.22     10.35 o 
   2 -12  10        2.49        5.82      8.29 o 
   3 -12  10        0.75       -3.57      7.40 o 
   4 -12  10        0.92       -2.03      7.39 o 
   5 -12  10       23.29       25.41     10.31 o 
  -4 -11  10        6.90       -4.37      8.06 o 
  -3 -11  10        9.44       18.55      8.01 o 
  -2 -11  10       39.72       41.37     13.69 o 
  -1 -11  10       33.37       42.34      8.66 o 
   0 -11  10        6.47        3.05      8.78 o 
   1 -11  10       16.09       23.92     10.66 o 
   2 -11  10        1.89        2.34      8.36 o 
   3 -11  10        0.11        4.79      9.02 o 
   4 -11  10       22.08       18.70      8.49 o 
   5 -11  10        7.78       17.04      8.14 o 
  -5 -10  10        6.90       12.10      8.76 o 
  -4 -10  10       43.87       34.93     10.73 o 
  -3 -10  10        0.00        5.67      9.42 o 
  -2 -10  10       24.76       22.74     10.59 o 
  -1 -10  10       92.46       85.86     16.30 o 
   0 -10  10        0.65        3.03      9.31 o 
   1 -10  10       41.35       36.29     12.31 o 
   2 -10  10       14.07        7.43      8.63 o 
   3 -10  10       39.06       48.97     10.78 o 
   4 -10  10        0.99       -8.09      8.29 o 
   5 -10  10        0.29       -7.60      7.60 o 
   6 -10  10       16.41        9.37      8.97 o 
  -6  -9  10        0.44       -3.76     14.33 o 
  -5  -9  10       34.18       42.15      9.32 o 
  -4  -9  10       10.31       10.86     11.76 o 
  -3  -9  10       33.70       24.05      9.05 o 
  -2  -9  10        7.75        1.55      8.68 o 
  -1  -9  10       47.08       63.09      9.42 o 
   0  -9  10        2.96       23.15     10.82 o 
   1  -9  10       20.89       18.90      9.04 o 
   2  -9  10      127.87      128.66     11.88 o 
   3  -9  10        0.02        0.37      8.74 o 
   4  -9  10        6.45       22.54      8.54 o 
   5  -9  10        0.09        1.84      9.74 o 
   6  -9  10        3.67       -4.75      9.65 o 
  -6  -8  10       15.16       11.60      8.90 o 
  -5  -8  10        6.57       -0.76      8.98 o 
  -4  -8  10        7.71       -1.76      9.40 o 
  -3  -8  10       12.23        5.65     10.76 o 
  -2  -8  10        4.61        9.91     11.25 o 
  -1  -8  10       81.02       72.50     11.97 o 
   0  -8  10        4.80       -7.58     13.60 o 
   1  -8  10       42.18       26.45     13.29 o 
   2  -8  10       33.84       33.60     10.47 o 
   3  -8  10       18.53       20.24      9.86 o 
   4  -8  10        5.47       -9.52      9.52 o 
   5  -8  10        5.23        2.61     11.83 o 
   6  -8  10       11.36       13.85      8.16 o 
  -7  -7  10        6.56        7.28     14.80 o 
  -6  -7  10        0.00      -12.47     12.47 o 
  -5  -7  10        3.66        0.67      8.52 o 
  -4  -7  10        2.32        7.11     10.62 o 
  -3  -7  10        1.93        9.97     11.09 o 
  -2  -7  10      148.07      159.32     11.71 o 
  -1  -7  10       99.18      112.30     12.54 o 
   0  -7  10       48.10       34.56     10.09 o 
   1  -7  10       59.56       60.59     10.05 o 
   2  -7  10       32.23       48.17      8.81 o 
   3  -7  10        4.80        7.68     11.42 o 
   4  -7  10      195.64      182.04     28.04 o 
   5  -7  10       39.97       34.90      9.55 o 
   6  -7  10        0.63       -5.34      8.19 o 
   7  -7  10        1.05       -1.74      8.68 o 
  -7  -6  10        1.77       -2.06      9.80 o 
  -6  -6  10       21.99       19.66     15.63 o 
  -5  -6  10       29.68       47.00      9.69 o 
  -4  -6  10      125.28      117.90     10.98 o 
  -3  -6  10        0.40       -5.95     11.46 o 
  -2  -6  10        4.98        0.82     11.97 o 
  -1  -6  10        0.07       14.20     13.85 o 
   0  -6  10      410.33      425.35     16.81 o 
   1  -6  10       88.71       92.99     13.12 o 
   2  -6  10        2.89       10.68     11.71 o 
   3  -6  10      315.83      345.48     17.59 o 
   4  -6  10       12.40       20.08     11.73 o 
   5  -6  10       79.98       78.18     22.31 o 
   6  -6  10       15.48        1.70     11.64 o 
   7  -6  10        7.74       15.56      9.80 o 
  -7  -5  10       17.20       16.97      8.83 o 
  -6  -5  10       12.35       12.29      9.33 o 
  -5  -5  10      150.08      147.42     11.31 o 
  -4  -5  10        2.23       -0.64     11.10 o 
  -3  -5  10       48.08       45.01     12.29 o 
  -2  -5  10      106.50      105.18     12.92 o 
  -1  -5  10      126.93      136.36     13.28 o 
   0  -5  10        0.58       13.04     12.35 o 
   1  -5  10      581.54      603.43     67.36 o 
   2  -5  10      395.38      464.82     23.32 o 
   3  -5  10       56.20       45.72     10.68 o 
   4  -5  10       85.57      104.39     13.45 o 
   5  -5  10       14.50       20.12      9.31 o 
   6  -5  10        5.96        7.26      7.99 o 
   7  -5  10       24.04       12.20     10.58 o 
  -8  -4  10        0.02       -1.45      8.81 o 
  -7  -4  10        5.34       10.29      9.95 o 
  -6  -4  10       17.68       11.59      9.48 o 
  -5  -4  10       92.92       84.29     11.53 o 
  -4  -4  10        0.22       11.80     11.53 o 
  -3  -4  10      159.33      169.86     15.42 o 
  -2  -4  10       30.42       23.08     15.25 o 
  -1  -4  10        6.61       -1.97     13.14 o 
   0  -4  10      887.76      936.77     18.92 o 
   1  -4  10      460.50      525.92     16.07 o 
   2  -4  10      203.88      210.03     22.85 o 
   3  -4  10      116.82      101.38     12.47 o 
   4  -4  10       32.52       33.67     10.12 o 
   5  -4  10        2.61       -7.95      8.41 o 
   6  -4  10        2.11      -10.48     10.48 o 
   7  -4  10        0.20       -8.83      8.83 o 
  -8  -3  10       20.33       27.41     10.03 o 
  -7  -3  10        0.15        0.17     10.07 o 
  -6  -3  10        0.51        0.05     10.41 o 
  -5  -3  10       11.40       23.99     12.75 o 
  -4  -3  10      260.06      258.16     24.76 o 
  -3  -3  10       31.37       31.19     15.80 o 
  -2  -3  10        1.11        5.43     16.15 o 
  -1  -3  10       88.98       72.67     14.81 o 
   0  -3  10      106.31       89.89     13.69 o 
   1  -3  10      215.72      205.58     13.73 o 
   2  -3  10      123.64      136.26     13.04 o 
   3  -3  10       77.56       61.58     10.17 o 
   4  -3  10      231.88      219.66      9.78 o 
   5  -3  10       25.07       11.22     12.46 o 
   6  -3  10       20.21        7.30     10.17 o 
   7  -3  10       46.34       46.42      7.72 o 
  -8  -2  10        4.40        5.89      9.87 o 
  -7  -2  10        0.69        5.25      9.88 o 
  -6  -2  10        0.26        4.57     10.45 o 
  -5  -2  10      276.94      260.90     16.15 o 
  -4  -2  10      160.96      146.97     20.06 o 
  -1  -2  10        8.48        8.50     16.79 o 
   0  -2  10       21.96       20.38     14.07 o 
   1  -2  10       14.54       15.81     12.28 o 
   2  -2  10      154.97      151.10     14.54 o 
   3  -2  10      428.68      395.66     36.14 o 
   4  -2  10       11.51       21.34     10.79 o 
   5  -2  10        4.73       -7.77      7.77 o 
   6  -2  10       53.48       33.16      8.82 o 
   7  -2  10        5.43        1.33      8.74 o 
  -8  -1  10        2.56       -1.84      9.88 o 
  -7  -1  10       12.40       23.76     10.47 o 
  -6  -1  10       76.09       68.97     12.69 o 
  -5  -1  10      145.39      163.85     17.37 o 
  -1  -1  10       25.85       26.94     19.59 o 
   0  -1  10        3.31        2.92     14.50 o 
   1  -1  10       37.61       39.14     11.28 o 
   2  -1  10        3.72        8.14     10.47 o 
   3  -1  10        0.00       -4.29     10.21 o 
   4  -1  10       56.75       64.48      9.72 o 
   5  -1  10       32.83       19.17     16.61 o 
   6  -1  10        2.31       -7.43     11.08 o 
   7  -1  10        3.03       -7.74      7.74 o 
  -8   0  10       57.99       56.34     11.31 o 
  -7   0  10        2.35        6.34     10.61 o 
  -6   0  10       37.92       38.11     13.99 o 
  -5   0  10      168.56      191.91     23.61 o 
  -1   0  10       57.79       60.36     20.32 o 
   0   0  10        0.51        2.95     12.96 o 
   1   0  10       40.09       33.98     10.82 o 
   2   0  10       99.36      111.91     12.52 o 
   3   0  10      278.80      274.01     10.35 o 
   4   0  10        7.20       -7.57      7.57 o 
   5   0  10       10.67        7.50     10.92 o 
   6   0  10      102.33       68.46     11.97 o 
  -8   1  10        4.14       -4.71     11.57 o 
  -7   1  10        6.19       10.22     11.68 o 
  -6   1  10       72.00       75.13     13.22 o 
  -1   1  10       31.08       41.82     16.89 o 
   0   1  10       15.18        5.51     13.58 o 
   1   1  10      199.33      201.88     13.71 o 
   2   1  10      490.39      456.32     41.32 o 
   3   1  10        1.43        6.31     10.33 o 
   4   1  10        0.02       -7.22     11.19 o 
   5   1  10      187.53      183.99     23.93 o 
   6   1  10        0.55        8.17     15.08 o 
  -8   2  10       30.55       32.91     10.66 o 
  -7   2  10        0.22        6.66     12.46 o 
  -6   2  10       31.34       43.17     13.66 o 
  -5   2  10       52.26       51.90     48.85 o 
  -1   2  10       38.53       31.33     14.67 o 
   0   2  10       78.36       61.76     12.80 o 
   1   2  10      194.79      198.81     12.25 o 
   2   2  10        8.80       13.89     11.56 o 
   3   2  10        2.88        2.55      9.57 o 
   4   2  10        2.08        4.89      8.28 o 
   5   2  10        6.18       11.94      7.56 o 
   6   2  10       18.08       26.51      8.83 o 
  -8   3  10        7.87       13.78      9.80 o 
  -7   3  10        0.20       -1.68     10.50 o 
  -6   3  10       32.29       36.16     12.26 o 
  -5   3  10       11.02        9.74     15.64 o 
  -2   3  10       13.08       13.54     15.92 o 
  -1   3  10        9.29       10.62     14.08 o 
   0   3  10        4.70       -5.73     12.00 o 
   1   3  10       45.52       55.04     10.72 o 
   2   3  10        0.16        9.58     11.11 o 
   3   3  10       24.03       16.85     10.88 o 
   4   3  10        3.93        4.01      8.23 o 
   5   3  10       11.13       15.00      7.83 o 
  -8   4  10       26.89       23.68     10.63 o 
  -7   4  10       63.69       62.56     11.79 o 
  -6   4  10        1.23        1.86     12.81 o 
  -5   4  10        4.10        9.04     14.66 o 
  -4   4  10       43.81       34.17     15.57 o 
  -3   4  10       84.19       86.94     16.11 o 
  -2   4  10      472.16      471.43     22.17 o 
  -1   4  10        4.55        4.32     11.89 o 
   0   4  10       19.08       15.80     10.42 o 
   1   4  10       52.18       57.99     10.43 o 
   2   4  10        5.17       16.70     10.37 o 
   3   4  10       30.42       36.78     11.12 o 
   4   4  10        0.27       -8.19      8.19 o 
   5   4  10       11.99       15.48      7.33 o 
  -8   5  10        1.14       -1.22     10.27 o 
  -7   5  10        0.01       -5.75     11.01 o 
  -6   5  10        0.04       -2.36     10.77 o 
  -5   5  10       19.66       13.14     12.38 o 
  -4   5  10        6.74        7.55     12.64 o 
  -3   5  10      320.28      333.84     18.47 o 
  -2   5  10       94.11       89.65     13.82 o 
  -1   5  10      132.16      132.97     12.83 o 
   0   5  10        0.14        1.54     10.01 o 
   1   5  10        1.19        0.23      8.08 o 
   2   5  10        5.34        0.43      9.17 o 
   3   5  10       20.58       20.19      7.78 o 
   4   5  10        2.69       21.96      8.71 o 
   5   5  10        4.56       -5.80      8.68 o 
  -8   6  10        0.00       -8.03      9.80 o 
  -7   6  10        1.98        2.93      9.95 o 
  -6   6  10        6.80        2.94     10.64 o 
  -5   6  10        3.92        3.35     11.42 o 
  -4   6  10        5.15        2.57     13.16 o 
  -3   6  10      177.58      197.55     13.55 o 
  -2   6  10      165.18      167.01     12.80 o 
  -1   6  10       73.34       76.30     11.82 o 
   0   6  10        9.54       -2.94     10.94 o 
   1   6  10       95.27       78.11     10.31 o 
   2   6  10       28.82       26.38      9.70 o 
   3   6  10        8.68        7.88     16.17 o 
   4   6  10       13.01       24.26     12.41 o 
  -7   7  10        1.18       10.25      9.77 o 
  -6   7  10       30.41       22.17     10.68 o 
  -5   7  10        3.14        7.77     10.16 o 
  -4   7  10        0.89        7.85     10.33 o 
  -3   7  10        1.90       17.71     10.49 o 
  -2   7  10        8.76       14.42      9.53 o 
  -1   7  10       31.90       33.12     11.00 o 
   0   7  10       35.27       39.98      9.67 o 
   1   7  10       27.85       30.02     11.95 o 
   2   7  10        0.33       -2.47      7.48 o 
   3   7  10        2.13       -3.04      8.11 o 
   4   7  10       18.50       19.02     13.39 o 
  -7   8  10        4.85       10.60      9.89 o 
  -6   8  10       11.77        6.10     10.09 o 
  -5   8  10        0.03       -3.99     10.55 o 
  -4   8  10       34.03       26.32     13.07 o 
  -3   8  10       14.68       10.21     10.35 o 
  -2   8  10        8.81       20.15     10.41 o 
  -1   8  10       13.42       23.79      9.33 o 
   0   8  10      108.29      122.76     13.42 o 
   1   8  10        0.24       19.93      9.79 o 
   2   8  10        1.48       -8.20      8.20 o 
   3   8  10        0.77       -8.85      8.85 o 
  -7   9  10        5.41       -7.98     14.09 o 
  -6   9  10        8.23       -1.13     10.00 o 
  -5   9  10        3.47        3.07      9.99 o 
  -4   9  10       43.13       34.33     11.66 o 
  -3   9  10        4.89        2.84     10.06 o 
  -2   9  10        1.49        2.63     10.17 o 
  -1   9  10       68.76       64.94     15.42 o 
   0   9  10       12.02        6.20     10.17 o 
   1   9  10        0.42        5.97      9.32 o 
   2   9  10        9.58        8.35     12.61 o 
  -6  10  10        1.69       -6.13      9.65 o 
  -5  10  10       21.66        8.41     10.27 o 
  -4  10  10        6.24       10.65      8.11 o 
  -3  10  10        5.17       13.21      8.73 o 
  -2  10  10        2.23       -0.24      9.05 o 
  -1  10  10        0.96       -9.68      9.68 o 
   0  10  10        3.76       -0.79      9.88 o 
   1  10  10        7.74        9.19      8.81 o 
  -4  11  10        0.00       -4.14      9.76 o 
  -3  11  10        0.32        9.36      8.88 o 
  -2  11  10        1.36       15.34      9.74 o 
  -1  11  10        0.27        3.86      9.46 o 
  -1 -13  11        8.65       -3.66      8.11 o 
   0 -13  11        8.79        0.17     13.63 o 
   1 -13  11        0.03        1.70     18.36 o 
   2 -13  11        3.19        6.04      7.37 o 
   3 -13  11        2.90       11.20      8.05 o 
  -3 -12  11        2.31       -8.75      8.75 o 
  -2 -12  11        4.01       -0.89      7.98 o 
  -1 -12  11        0.77       13.20      8.12 o 
   0 -12  11        3.50        7.35     11.86 o 
   1 -12  11        2.69        4.79      7.27 o 
   2 -12  11        0.51       -7.47      7.47 o 
   3 -12  11        0.35        0.95      7.39 o 
   4 -12  11        9.11       -5.31     14.75 o 
  -4 -11  11        1.19       -9.97      9.97 o 
  -3 -11  11       11.49       13.59      8.36 o 
  -2 -11  11        5.76        4.73      8.23 o 
  -1 -11  11        0.04       16.31     10.55 o 
   0 -11  11        7.18       12.53     10.41 o 
   1 -11  11        0.46       -5.33      8.40 o 
   2 -11  11        5.54        7.76      9.76 o 
   3 -11  11        0.06       -3.65      9.29 o 
   4 -11  11       10.23       24.21     13.97 o 
   5 -11  11        1.85        4.07      7.42 o 
  -4 -10  11        4.68       11.55      8.90 o 
  -3 -10  11       16.65       15.25      7.76 o 
  -2 -10  11        3.93      -10.12     10.12 o 
  -1 -10  11        3.54       -4.30     12.11 o 
   0 -10  11       11.10       16.27     10.73 o 
   1 -10  11        8.27       -3.44      9.43 o 
   2 -10  11        1.25        8.79      8.44 o 
   3 -10  11        4.66        9.71      8.45 o 
   4 -10  11       15.72        7.76      8.20 o 
   5 -10  11        0.22        1.04      8.65 o 
  -5  -9  11        7.12        2.89      9.10 o 
  -4  -9  11       36.65       32.64      8.71 o 
  -3  -9  11       41.98       38.33     12.85 o 
  -2  -9  11        0.39       15.58      9.41 o 
  -1  -9  11       28.91       51.64     11.31 o 
   0  -9  11       70.83       73.06     12.96 o 
   1  -9  11      118.22      111.31     10.77 o 
   2  -9  11        0.12       -1.30      9.63 o 
   3  -9  11        6.63       -5.59      9.88 o 
   4  -9  11        1.48        9.01     10.03 o 
   5  -9  11       16.80       -0.46     10.88 o 
   6  -9  11       20.01       20.40      8.14 o 
  -6  -8  11        4.29       -5.85      9.83 o 
  -5  -8  11        3.56        3.73      9.91 o 
  -4  -8  11       34.08       33.14      8.03 o 
  -3  -8  11       62.72       70.12      9.33 o 
  -2  -8  11        6.08        4.18     10.71 o 
  -1  -8  11       14.38       18.61     10.64 o 
   0  -8  11      154.53      165.14     11.24 o 
   1  -8  11        8.14       12.53      9.95 o 
   2  -8  11       10.41        8.88      9.64 o 
   3  -8  11        3.23       -2.45      8.37 o 
   4  -8  11       30.57       29.55     10.95 o 
   5  -8  11       24.74       47.28      8.42 o 
   6  -8  11        0.00       -1.37      7.95 o 
  -6  -7  11       45.25       48.47     10.74 o 
  -5  -7  11        6.54       11.57      9.94 o 
  -4  -7  11       90.61       84.02     11.61 o 
  -3  -7  11        3.94        4.77      9.41 o 
  -2  -7  11        1.07       -9.34     10.95 o 
  -1  -7  11        4.69       24.02     13.01 o 
   0  -7  11       85.68       89.06     10.24 o 
   1  -7  11        0.74       12.95     12.98 o 
   2  -7  11        4.51        3.63      9.65 o 
   3  -7  11      233.56      282.68     17.12 o 
   4  -7  11       20.52       21.69      9.31 o 
   5  -7  11        0.25      -12.16     14.58 o 
   6  -7  11       16.75       44.73     16.17 o 
  -7  -6  11        0.17        0.38      9.54 o 
  -6  -6  11        0.33       -1.42     10.03 o 
  -5  -6  11       29.58       15.31     10.80 o 
  -4  -6  11       41.34       53.56     11.11 o 
  -3  -6  11        0.59       -4.94     10.82 o 
  -2  -6  11       87.04       91.21     12.29 o 
  -1  -6  11      329.76      333.63     17.22 o 
   0  -6  11       61.46       54.83     10.16 o 
   1  -6  11       55.88       46.36     11.11 o 
   2  -6  11      404.33      478.13     13.31 o 
   3  -6  11        1.61        6.56      8.81 o 
   4  -6  11        8.37       13.32      8.63 o 
   5  -6  11        0.99      -10.75     16.40 o 
   6  -6  11        0.37        1.11      8.04 o 
  -7  -5  11        8.25       10.06     10.04 o 
  -6  -5  11        0.70        0.30      9.86 o 
  -5  -5  11        0.00       -0.16     10.24 o 
  -4  -5  11      129.08      125.06     12.27 o 
  -3  -5  11        4.79        4.98     11.78 o 
  -2  -5  11      164.57      152.60     21.35 o 
  -1  -5  11       35.49       33.82     13.26 o 
   0  -5  11        3.10        8.81     10.48 o 
   1  -5  11      333.77      385.90     14.75 o 
   2  -5  11       41.61       37.94     10.41 o 
   3  -5  11      320.44      369.24     18.44 o 
   4  -5  11       61.37       84.29     11.03 o 
   5  -5  11       14.59       30.80     17.43 o 
   6  -5  11        4.82       14.97      7.46 o 
  -7  -4  11        2.04        6.80      9.84 o 
  -6  -4  11        3.92        8.07     10.56 o 
  -5  -4  11       42.43       48.02     11.59 o 
  -4  -4  11       54.14       54.57     13.36 o 
  -3  -4  11       35.75       16.90     15.83 o 
  -2  -4  11       55.68       44.58     14.23 o 
  -1  -4  11       79.32       85.04     12.96 o 
   0  -4  11       13.03       11.11     12.15 o 
   1  -4  11      170.05      178.37     22.98 o 
   2  -4  11      270.14      261.07     29.73 o 
   3  -4  11      138.22      158.82     18.34 o 
   4  -4  11        1.62        1.37      8.49 o 
   5  -4  11        0.51       -4.67     11.69 o 
   6  -4  11        0.02        0.70      9.74 o 
  -7  -3  11       10.30        8.33     11.51 o 
  -6  -3  11       14.03        7.03     11.99 o 
  -5  -3  11      149.08      141.09     15.38 o 
  -4  -3  11       35.82       37.18     17.30 o 
  -2  -3  11       13.75       13.10     22.44 o 
  -1  -3  11       50.48       39.32     14.62 o 
   0  -3  11       23.20       16.85     12.36 o 
   1  -3  11       14.84       16.47     12.03 o 
   2  -3  11       20.50       20.04     12.06 o 
   3  -3  11      105.46      100.37      9.21 o 
   4  -3  11       13.48       20.46      9.25 o 
   5  -3  11        0.45       12.16      8.95 o 
   6  -3  11       41.85       22.37     16.63 o 
  -8  -2  11        3.81        3.96      9.83 o 
  -7  -2  11        3.39       -3.37     10.05 o 
  -6  -2  11        2.78        1.46     11.94 o 
  -5  -2  11        6.46        5.06     16.27 o 
  -1  -2  11       73.36       62.34     16.89 o 
   0  -2  11      217.09      222.36     23.08 o 
   1  -2  11       31.40       35.21     13.82 o 
   2  -2  11       42.60       65.08     11.81 o 
   3  -2  11       14.39       15.49      7.72 o 
   4  -2  11        0.66       11.90      8.92 o 
   5  -2  11        6.12       -8.87     10.73 o 
   6  -2  11        9.18       28.05     15.08 o 
  -8  -1  11        2.29       -3.76      9.81 o 
  -7  -1  11        5.07        4.55     10.38 o 
  -6  -1  11       18.58       13.03     16.06 o 
  -1  -1  11      200.47      158.21     28.42 o 
   0  -1  11       18.47       24.19     14.35 o 
   1  -1  11        5.30        9.87     11.62 o 
   2  -1  11        7.88       10.71      9.56 o 
   3  -1  11       42.09       44.92     11.02 o 
   4  -1  11        2.40      -10.88     15.59 o 
   5  -1  11       47.78       29.70      9.53 o 
   6  -1  11       13.25        1.09      7.39 o 
  -8   0  11        3.37       -0.63     11.20 o 
  -7   0  11       65.26       64.70     12.32 o 
  -6   0  11       10.58        0.86     16.20 o 
  -1   0  11      117.79      107.38     26.20 o 
   0   0  11       34.31       35.38     12.31 o 
   1   0  11       11.38        1.56     11.77 o 
   2   0  11       12.25       16.77      9.13 o 
   3   0  11        7.76       10.64     10.78 o 
   4   0  11       44.90       46.18     12.43 o 
   5   0  11        6.20       -1.77      7.13 o 
   6   0  11        0.61       -6.39     16.10 o 
  -8   1  11       21.15       22.87     11.33 o 
  -7   1  11        5.24       11.60     11.79 o 
  -6   1  11        4.44        8.81     26.85 o 
  -1   1  11        4.85        4.34     16.50 o 
   0   1  11        0.61       -3.34     12.32 o 
   1   1  11       89.48       82.53     12.31 o 
   2   1  11       38.77       32.09     11.24 o 
   3   1  11       19.42       14.12     11.66 o 
   4   1  11        6.92       12.82      9.08 o 
   5   1  11       70.17       51.45     14.37 o 
   6   1  11       29.25       26.83     14.19 o 
  -8   2  11        0.16       -1.56     11.38 o 
  -7   2  11       17.22        8.72     12.85 o 
  -1   2  11        3.93        7.28     13.80 o 
   0   2  11      114.19      112.16     12.75 o 
   1   2  11      250.04      260.06     13.36 o 
   2   2  11       34.39       36.87      9.67 o 
   3   2  11       10.94        5.50      7.41 o 
   4   2  11       18.25       25.90      7.73 o 
   5   2  11       18.24       38.86     20.07 o 
  -8   3  11       11.35        9.70     12.34 o 
  -7   3  11        5.14        8.54     12.19 o 
  -6   3  11       26.41       28.23     21.63 o 
  -2   3  11       22.40       13.78     17.48 o 
  -1   3  11        4.04       -1.17     12.71 o 
   0   3  11      200.42      204.35     13.64 o 
   1   3  11      100.50       73.19     10.73 o 
   2   3  11        2.80        4.22      8.63 o 
   3   3  11        2.87        3.88     10.25 o 
   4   3  11        0.07        2.26     12.58 o 
   5   3  11        7.31       -1.75      7.76 o 
  -8   4  11        0.62       -2.87     11.34 o 
  -7   4  11        0.27        2.68     12.03 o 
  -6   4  11       37.78       32.34     14.95 o 
  -4   4  11        0.00       -0.47     15.97 o 
  -3   4  11      156.70      147.01     20.64 o 
  -2   4  11       17.58       11.29     13.26 o 
  -1   4  11      131.70      140.31     12.71 o 
   0   4  11       56.30       57.27     10.45 o 
   1   4  11        5.50       23.97      9.63 o 
   2   4  11       17.79       25.45     10.54 o 
   3   4  11        2.89       16.37      7.51 o 
   4   4  11        8.55       -9.98      9.98 o 
  -8   5  11        1.05       -5.24      9.83 o 
  -7   5  11        0.69       -2.74     11.40 o 
  -6   5  11        1.37        0.57     12.70 o 
  -5   5  11       37.18       34.06     14.27 o 
  -4   5  11        0.83       -3.61     13.30 o 
  -3   5  11       75.05       77.27     15.51 o 
  -2   5  11      362.90      423.30     17.15 o 
  -1   5  11       14.60       11.85     10.85 o 
   0   5  11        1.98      -10.83     10.83 o 
   1   5  11        7.49        7.30      9.32 o 
   2   5  11       46.37       59.38     11.53 o 
   3   5  11        6.35        5.32      8.27 o 
   4   5  11       20.38       21.14      8.98 o 
  -7   6  11        2.96        6.86     10.19 o 
  -6   6  11       17.46       20.95     12.66 o 
  -5   6  11        1.17        0.52     12.52 o 
  -4   6  11      130.06      117.62     13.62 o 
  -3   6  11      113.64      139.54     12.89 o 
  -2   6  11       99.78       93.50     11.71 o 
  -1   6  11      123.32      144.57     12.23 o 
   0   6  11       65.50       73.22     10.17 o 
   1   6  11        0.32       10.22     10.23 o 
   2   6  11        3.66        2.41      8.59 o 
   3   6  11       23.54       15.81      9.11 o 
  -7   7  11        0.41       -0.05     10.65 o 
  -6   7  11        2.46        2.40     10.66 o 
  -5   7  11      183.44      153.98     14.15 o 
  -4   7  11       21.08       20.88     11.10 o 
  -3   7  11        4.09        8.93     10.60 o 
  -2   7  11      187.00      226.50     13.69 o 
  -1   7  11       47.18       62.69      9.81 o 
   0   7  11       12.22        1.67      9.35 o 
   1   7  11        2.92       12.92     12.92 o 
   2   7  11        2.24       -9.62     10.37 o 
   3   7  11        2.78        5.45      7.86 o 
  -6   8  11       41.48       25.23     11.46 o 
  -5   8  11        1.47       10.13      9.91 o 
  -4   8  11        0.03        7.61      9.71 o 
  -3   8  11        5.13        4.07      9.92 o 
  -2   8  11        3.29        2.15      9.08 o 
  -1   8  11        0.17       15.50     14.81 o 
   0   8  11       12.54        5.47      8.53 o 
   1   8  11        4.30        6.35      8.69 o 
   2   8  11        6.78       -6.34     12.00 o 
  -6   9  11        7.98       -1.98      9.86 o 
  -5   9  11       25.72       18.07     10.58 o 
  -4   9  11        4.83       -0.10     11.52 o 
  -3   9  11        0.35       -3.17     10.01 o 
  -2   9  11        1.38       -1.98      9.77 o 
  -1   9  11        7.02        1.01      9.75 o 
   0   9  11       14.36       14.77      8.73 o 
   1   9  11        2.06       -1.75     11.76 o 
  -5  10  11        3.84       -0.31     10.98 o 
  -4  10  11        3.80        0.07      8.82 o 
  -3  10  11        0.02        5.72      9.25 o 
  -2  10  11        2.56       -9.97      9.97 o 
  -1  10  11       28.21       23.27      9.31 o 
   0 -13  12        3.16       -9.15     11.38 o 
   1 -13  12       16.05       10.55      9.77 o 
   2 -13  12        2.32        8.37      9.71 o 
  -2 -12  12        0.18       -7.24      8.24 o 
  -1 -12  12        1.32       -2.25      8.07 o 
   0 -12  12       10.50       15.92     13.66 o 
   1 -12  12       10.82       15.22      8.88 o 
   2 -12  12        1.12        1.35      8.79 o 
   3 -12  12       16.61       13.96      8.29 o 
  -3 -11  12        5.78       -7.04      9.83 o 
  -2 -11  12        2.24        3.98      8.89 o 
  -1 -11  12        0.07       -8.87      8.87 o 
   0 -11  12       22.52       14.34     11.90 o 
   1 -11  12       11.45       10.57      8.11 o 
   2 -11  12        9.94        0.73     10.07 o 
   3 -11  12        4.76        4.08      7.96 o 
   4 -11  12        0.81        6.40      7.93 o 
  -4 -10  12       21.52       16.91     11.69 o 
  -3 -10  12        0.00       -0.80      9.98 o 
  -2 -10  12        4.10       12.62     12.30 o 
  -1 -10  12       21.65        9.84      9.21 o 
   0 -10  12        1.57        7.61      9.17 o 
   1 -10  12        8.69       13.42      9.67 o 
   2 -10  12       28.15       29.42      9.37 o 
   3 -10  12        0.72        3.89      8.96 o 
   4 -10  12        1.18        5.81     10.92 o 
   5 -10  12        0.36        0.03      7.90 o 
  -5  -9  12       26.97       22.45      9.25 o 
  -4  -9  12       11.11       11.43      9.92 o 
  -3  -9  12        4.80       10.20      8.22 o 
  -2  -9  12        5.58        2.22      9.26 o 
  -1  -9  12       34.69       29.38     10.57 o 
   0  -9  12        0.46       -1.14      7.81 o 
   1  -9  12        6.27       27.48     13.39 o 
   2  -9  12        4.25        2.68     14.68 o 
   3  -9  12        0.62       -8.02      8.46 o 
   4  -9  12        5.34       -8.94      8.94 o 
   5  -9  12       24.93       18.70      8.43 o 
  -5  -8  12        8.81       -0.40      9.92 o 
  -4  -8  12        0.75        2.76      8.87 o 
  -3  -8  12        7.17        9.75     10.36 o 
  -2  -8  12       15.53       10.67      9.34 o 
  -1  -8  12        9.33       -2.39      9.62 o 
   0  -8  12        7.28        3.54      9.34 o 
   1  -8  12       21.49       19.52      9.65 o 
   2  -8  12        1.08       -3.44      9.59 o 
   3  -8  12        6.37       -6.23     10.35 o 
   4  -8  12       24.12       31.09      7.62 o 
   5  -8  12        0.28       -8.48      8.48 o 
  -6  -7  12        0.85       -6.23      9.86 o 
  -5  -7  12        4.33       11.84      9.79 o 
  -4  -7  12        7.10        6.32     10.05 o 
  -3  -7  12        0.21        8.64     10.32 o 
  -2  -7  12        0.14       -1.05     12.20 o 
  -1  -7  12        5.47        0.92     10.85 o 
   0  -7  12       15.10       14.25      8.71 o 
   1  -7  12       61.99       71.51     11.66 o 
   2  -7  12       62.39       76.80     19.49 o 
   3  -7  12       67.26       49.79     10.16 o 
   4  -7  12        0.08        4.43      8.14 o 
   5  -7  12       44.82       10.75     10.65 o 
   6  -7  12        0.00        3.25     15.73 o 
  -6  -6  12        1.63       -1.47      9.82 o 
  -5  -6  12        0.52       -1.95     10.43 o 
  -4  -6  12        3.76       11.75     10.27 o 
  -3  -6  12       58.13       57.79     11.87 o 
  -2  -6  12        0.92        2.25     10.65 o 
  -1  -6  12      231.91      218.85     13.69 o 
   0  -6  12      191.41      210.28     13.38 o 
   1  -6  12        6.34       -2.98      9.74 o 
   2  -6  12        7.33        0.87     10.94 o 
   3  -6  12      114.25      107.61     17.15 o 
   4  -6  12        6.96        5.62      9.04 o 
   5  -6  12        0.03       -4.18      8.28 o 
   6  -6  12        6.96        9.49     11.26 o 
  -7  -5  12        0.90      -20.20     20.20 o 
  -6  -5  12        0.01        5.93     10.79 o 
  -5  -5  12        0.63        2.74     10.58 o 
  -4  -5  12       73.22       89.89     13.19 o 
  -3  -5  12        2.08        2.65     13.71 o 
  -2  -5  12       16.51       11.15     11.76 o 
  -1  -5  12       26.41       25.67     12.66 o 
   0  -5  12       64.76       72.03     12.02 o 
   1  -5  12      142.05      142.60     17.40 o 
   2  -5  12      454.40      538.92     33.08 o 
   3  -5  12        4.97        0.40      9.47 o 
   4  -5  12      105.22      106.69     13.20 o 
   5  -5  12        0.04       17.82      7.95 o 
   6  -5  12        0.04       12.49      7.97 o 
  -7  -4  12        4.91        3.75     10.89 o 
  -6  -4  12        1.04        0.46     10.85 o 
  -5  -4  12       12.56       15.03     12.66 o 
  -4  -4  12       85.07       81.80     19.37 o 
  -3  -4  12       96.39       95.04     18.37 o 
  -2  -4  12       83.40       69.03     17.10 o 
  -1  -4  12       18.40       21.53     12.79 o 
   0  -4  12      533.95      548.77     42.52 o 
   1  -4  12      322.31      348.75     14.12 o 
   2  -4  12        7.63       20.12      9.63 o 
   3  -4  12       11.81       11.64     13.04 o 
   4  -4  12        0.00        1.34      8.38 o 
   5  -4  12       29.87       34.36      7.41 o 
   6  -4  12       10.18        6.27      7.44 o 
  -7  -3  12        0.11        1.79     10.69 o 
  -6  -3  12        8.56        4.19     12.12 o 
  -5  -3  12       16.42       11.58     17.84 o 
  -1  -3  12      152.35      140.80     17.02 o 
   0  -3  12       40.66       35.78     11.86 o 
   1  -3  12       72.27       91.69     12.15 o 
   2  -3  12        1.97       11.15     12.56 o 
   3  -3  12        0.01        6.74      7.97 o 
   4  -3  12       15.79        9.53      9.21 o 
   5  -3  12        5.31       -1.42      7.73 o 
   6  -3  12        0.03        7.83     11.56 o 
  -7  -2  12        3.17        1.12     11.33 o 
  -6  -2  12        5.79        4.92     18.85 o 
  -1  -2  12       13.10        7.59     18.15 o 
   0  -2  12        2.91       -4.18     12.03 o 
   1  -2  12        0.00        6.32     13.03 o 
   2  -2  12        0.22        2.69      9.52 o 
   3  -2  12       37.59       38.12      9.91 o 
   4  -2  12       55.50       60.32      7.77 o 
   5  -2  12        1.69        1.22      8.85 o 
   6  -2  12        3.40        8.52     13.53 o 
  -7  -1  12        5.61        2.85     12.57 o 
   0  -1  12      152.39      152.08     13.90 o 
   1  -1  12       47.45       43.85     11.74 o 
   2  -1  12       35.41       20.84     11.24 o 
   3  -1  12       58.11       75.72     10.47 o 
   4  -1  12       54.47       59.87      8.68 o 
   5  -1  12       15.97       19.07      8.02 o 
  -8   0  12       24.36       15.50     20.90 o 
  -7   0  12       30.89       25.39     17.17 o 
  -1   0  12       91.90       86.43     52.37 o 
   0   0  12      185.93      185.02     16.87 o 
   1   0  12        1.29        4.32     10.99 o 
   2   0  12        7.39       -1.00      8.82 o 
   3   0  12        0.82       -0.07      8.51 o 
   4   0  12       26.86       34.90      7.95 o 
   5   0  12        3.64       -2.99      8.14 o 
  -8   1  12        4.03       -1.63     16.93 o 
  -1   1  12        2.52        6.99     20.47 o 
   0   1  12        3.56        0.16     12.98 o 
   1   1  12        1.06       -4.42     10.90 o 
   2   1  12       85.46       89.40     11.29 o 
   3   1  12        9.10       21.24      7.78 o 
   4   1  12       23.13        6.49     11.08 o 
   5   1  12       67.47       58.59     10.31 o 
  -1   2  12        7.37        7.30     14.81 o 
   0   2  12       84.64       72.53     11.96 o 
   1   2  12      204.69      203.12     22.27 o 
   2   2  12       36.22       28.82     11.99 o 
   3   2  12        1.88        5.30      8.07 o 
   4   2  12       37.20       24.60      9.57 o 
   5   2  12        0.85       16.27      7.86 o 
  -1   3  12       81.70       80.74     13.52 o 
   0   3  12       79.92       87.63     15.33 o 
   1   3  12       10.61       16.57      9.39 o 
   2   3  12       32.44       42.47      9.54 o 
   3   3  12       10.97       15.81      9.29 o 
   4   3  12        0.43       -9.74      9.74 o 
  -7   4  12       10.15       12.21     40.63 o 
  -2   4  12        0.56        2.46     13.45 o 
  -1   4  12        0.06        4.70     12.23 o 
   0   4  12       93.27       91.74     11.59 o 
   1   4  12        5.99        6.05     10.29 o 
   2   4  12       10.06        2.17      9.31 o 
   3   4  12        0.06        8.24      7.45 o 
   4   4  12        8.37       15.06      9.80 o 
  -7   5  12        0.03        2.21     15.07 o 
  -3   5  12        1.48       -3.01     13.59 o 
  -2   5  12        3.69       12.95     10.22 o 
  -1   5  12      105.32      124.89     12.13 o 
   0   5  12        0.28        6.63     10.29 o 
   1   5  12        0.43        7.83      8.68 o 
   2   5  12       18.33        8.46     10.51 o 
   3   5  12        0.13        4.43      7.35 o 
  -7   6  12        7.68       10.09     12.83 o 
  -6   6  12        1.67        2.93     14.29 o 
  -5   6  12        3.23       -3.37     13.20 o 
  -4   6  12       10.50       11.35     13.17 o 
  -3   6  12       14.30       16.49     10.57 o 
  -2   6  12        0.44        2.22     10.76 o 
  -1   6  12       57.34       56.46     11.29 o 
   0   6  12        5.33       -1.81      8.61 o 
   1   6  12       29.46        7.93     12.49 o 
   2   6  12        1.41        2.66      8.74 o 
   3   6  12        7.24        2.90     11.21 o 
  -6   7  12       37.91       28.82     13.18 o 
  -5   7  12       12.07       13.29     11.68 o 
  -4   7  12       20.16       20.08     12.59 o 
  -3   7  12        5.12       11.56     10.99 o 
  -2   7  12        1.69        9.32      9.95 o 
  -1   7  12       50.35       49.11     10.71 o 
   0   7  12       17.50        8.96      8.41 o 
   1   7  12        2.55        0.31      8.75 o 
   2   7  12        1.50        2.33      9.57 o 
  -6   8  12        3.37       -9.39     23.95 o 
  -5   8  12       36.90       21.78     11.48 o 
  -4   8  12        0.60       -0.73     10.32 o 
  -3   8  12        0.16        2.61      9.64 o 
  -2   8  12        8.42        6.50      9.98 o 
  -1   8  12        0.60       -9.79      9.79 o 
   0   8  12        0.42        7.93      9.80 o 
   1   8  12       12.19        2.04      7.62 o 
  -5   9  12        0.10       -0.70     19.26 o 
  -4   9  12        7.29        4.88     11.47 o 
  -3   9  12        0.44       -3.24      9.83 o 
  -2   9  12        0.02        4.92      8.47 o 
  -1   9  12        3.88        0.79      8.82 o 
   0   9  12        6.17        6.22      7.90 o 
  -1 -12  13        1.75        1.64     11.56 o 
   0 -12  13       13.92       11.75      9.08 o 
   1 -12  13        0.40       -8.29      8.29 o 
   2 -12  13        2.53       -5.66      8.01 o 
  -2 -11  13        8.11        5.61      8.85 o 
  -1 -11  13       24.49       12.11     10.57 o 
   0 -11  13        1.27       -8.17      8.91 o 
   1 -11  13        5.37       -6.29      9.02 o 
   2 -11  13        0.41        0.99      8.83 o 
   3 -11  13        1.87        7.49      6.98 o 
  -3 -10  13        0.43       -4.60      9.91 o 
  -2 -10  13        0.52        3.29      9.71 o 
  -1 -10  13        0.03       -0.53      8.08 o 
   0 -10  13        9.64        7.86      9.14 o 
   1 -10  13        3.44       23.85      8.73 o 
   2 -10  13        1.89       11.01     10.75 o 
   3 -10  13        0.21        1.65      7.89 o 
   4 -10  13        0.20        1.53      7.83 o 
  -4  -9  13        0.11       -5.54      9.82 o 
  -3  -9  13        1.51       -1.88      9.83 o 
  -2  -9  13        1.58        2.15     12.96 o 
  -1  -9  13        0.06        4.05      9.08 o 
   0  -9  13        5.97       -3.38     10.61 o 
   1  -9  13        0.11        1.00      8.26 o 
   2  -9  13       21.25       11.95      9.43 o 
   3  -9  13        9.95        6.53      8.13 o 
   4  -9  13        5.58       14.43      8.91 o 
  -5  -8  13        7.33       17.68      9.62 o 
  -4  -8  13       17.41       20.38      9.92 o 
  -3  -8  13       17.30       13.95     10.96 o 
  -2  -8  13        0.08       -1.13     11.78 o 
  -1  -8  13        2.05        6.61     10.22 o 
   0  -8  13        3.46        1.78     10.38 o 
   1  -8  13       10.80       18.48     10.29 o 
   2  -8  13        5.34        8.00     10.27 o 
   3  -8  13        0.88        3.44     10.52 o 
   4  -8  13        0.07       -5.98      7.89 o 
   5  -8  13       15.18       13.91      8.00 o 
  -5  -7  13        0.00      -10.14     10.14 o 
  -4  -7  13        5.80        1.80     10.23 o 
  -3  -7  13       28.10       14.35     12.43 o 
  -2  -7  13        0.16       -2.49     10.76 o 
  -1  -7  13        5.49        9.31     10.35 o 
   0  -7  13       60.02       53.49      9.08 o 
   1  -7  13       55.11       44.11     11.09 o 
   2  -7  13        0.36      -10.24     10.24 o 
   3  -7  13        7.61        8.53     10.37 o 
   4  -7  13       22.26       28.22      8.85 o 
   5  -7  13        7.17       13.62      7.91 o 
  -6  -6  13        4.67       -1.18      9.73 o 
  -5  -6  13        5.51        2.68     10.49 o 
  -4  -6  13        8.45        5.47     10.75 o 
  -3  -6  13       63.36       53.85     12.29 o 
  -2  -6  13       60.47       61.08     12.51 o 
  -1  -6  13       51.61       52.92     12.11 o 
   0  -6  13       25.94       24.32      9.87 o 
   1  -6  13        6.95        9.98     10.53 o 
   2  -6  13        0.89        2.72     10.35 o 
   3  -6  13        8.53       19.83      7.97 o 
   4  -6  13       11.12       10.23      9.21 o 
   5  -6  13       26.52       17.01      8.34 o 
  -6  -5  13        0.15        0.00      9.86 o 
  -5  -5  13       22.20       10.34     12.55 o 
  -4  -5  13       42.68       48.22     17.85 o 
  -3  -5  13       16.92       21.21     13.46 o 
  -2  -5  13        4.92       14.00     12.60 o 
  -1  -5  13       12.54       21.60     12.44 o 
   0  -5  13        0.66        9.23     10.68 o 
   1  -5  13        2.13        0.46      8.61 o 
   2  -5  13        9.33       25.76     10.51 o 
   3  -5  13        2.40       19.89     10.44 o 
   4  -5  13        0.13        5.21      8.77 o 
   5  -5  13        0.00       -0.71      9.30 o 
  -6  -4  13        2.99       -1.12     12.51 o 
  -5  -4  13       12.16       15.74     34.29 o 
  -2  -4  13       14.14       16.06     24.79 o 
  -1  -4  13      103.11      100.54     14.19 o 
   0  -4  13        5.97       -2.95     12.77 o 
   1  -4  13       52.02       59.51     10.50 o 
   2  -4  13        0.07        2.50     10.34 o 
   3  -4  13        6.01       13.66     13.66 o 
   4  -4  13        0.20       -5.46      8.80 o 
   5  -4  13        0.01       -6.54      7.87 o 
  -7  -3  13        3.57       -4.91     13.78 o 
  -6  -3  13        3.02        0.23     14.33 o 
  -1  -3  13       51.33       43.29     16.36 o 
   0  -3  13       74.77       84.51     13.02 o 
   1  -3  13       12.41       17.70     11.19 o 
   2  -3  13       35.69       38.19     14.37 o 
   3  -3  13       27.52       35.11     10.47 o 
   4  -3  13       12.12       -1.18     10.03 o 
   5  -3  13        2.38       -1.74      8.79 o 
   0  -2  13      166.14      150.47     13.61 o 
   1  -2  13       23.81       27.12     10.90 o 
   2  -2  13       13.83        2.56      9.46 o 
   3  -2  13       33.31       26.35      8.49 o 
   4  -2  13        8.83       25.30     10.24 o 
   5  -2  13        1.15       -7.21      8.87 o 
   0  -1  13       61.94       67.26     13.28 o 
   1  -1  13       23.31       30.99     10.91 o 
   2  -1  13        7.41        1.75     10.38 o 
   3  -1  13        0.31       -2.24      8.31 o 
   4  -1  13        0.14       -0.31      8.92 o 
   5  -1  13        1.06       10.61      7.84 o 
   0   0  13        0.88        4.17     15.40 o 
   1   0  13       39.29       42.72      9.93 o 
   2   0  13        2.41       -3.02      9.33 o 
   3   0  13        1.03        8.11      7.53 o 
   4   0  13        0.82        0.57      9.57 o 
   5   0  13       51.91       33.90     12.06 o 
  -1   1  13       11.29       10.21     21.86 o 
   0   1  13        0.27        9.96     10.76 o 
   1   1  13       19.43       16.13     10.67 o 
   2   1  13       29.39       36.12     10.62 o 
   3   1  13       71.09       69.44     11.74 o 
   4   1  13        0.01       -4.11      7.80 o 
  -1   2  13        6.84        3.57     13.87 o 
   0   2  13       17.11       27.14     10.88 o 
   1   2  13       15.17        7.75      9.51 o 
   2   2  13       61.63       75.87     11.53 o 
   3   2  13        0.56       -7.94      7.94 o 
   4   2  13        0.27       -8.94      8.94 o 
  -1   3  13        0.32       -3.62     12.87 o 
   0   3  13        8.45        0.87     11.46 o 
   1   3  13        1.06       -2.72      8.96 o 
   2   3  13        8.19        0.29      9.06 o 
   3   3  13        9.87        6.29      8.76 o 
  -2   4  13       12.16       20.19     15.53 o 
  -1   4  13        4.14        4.53     10.78 o 
   0   4  13        0.45       -5.88     10.14 o 
   1   4  13        0.00       11.95      9.71 o 
   2   4  13        0.00       -0.42      8.81 o 
   3   4  13       22.83       17.26      7.67 o 
  -2   5  13        2.73        1.70     12.50 o 
  -1   5  13       12.61       17.44     10.30 o 
   0   5  13        6.55        2.68      9.18 o 
   1   5  13       20.55       24.67     12.10 o 
   2   5  13       45.84       42.28     10.62 o 
  -4   6  13        3.12        5.17     31.47 o 
  -3   6  13       25.21       18.23     12.72 o 
  -2   6  13        8.10        5.96     11.09 o 
  -1   6  13       29.02       27.30     10.54 o 
   0   6  13       12.95       17.49     10.03 o 
   1   6  13       26.22       23.34      8.56 o 
   2   6  13        0.14       -6.10     13.73 o 
  -5   7  13       61.96       43.16     15.61 o 
  -4   7  13       26.82       13.15     12.29 o 
  -3   7  13        6.92        6.81     11.34 o 
  -2   7  13       66.24       64.91     12.03 o 
  -1   7  13       10.32        7.63     10.12 o 
   0   7  13       13.34        6.85      9.06 o 
   1   7  13        6.50        8.85     10.04 o 
  -4   8  13        4.19       -3.01     10.81 o 
  -3   8  13        0.37       -1.80     10.73 o 
  -2   8  13        1.62       -1.74     10.21 o 
  -1   8  13        9.83       -4.25     10.07 o 
  -1 -11  14        1.80        0.75      8.52 o 
   0 -11  14       24.94       16.62      9.20 o 
   1 -11  14        2.15       -0.17     10.14 o 
  -2 -10  14        0.40       -1.01     11.43 o 
  -1 -10  14        7.84       18.25      9.88 o 
   0 -10  14        0.25       -8.45     11.76 o 
   1 -10  14       34.61       31.94     10.30 o 
   2 -10  14       10.42        5.38      9.12 o 
   3 -10  14       22.86        5.64     15.50 o 
  -3  -9  14        4.94       13.99     11.42 o 
  -2  -9  14        0.40       -1.05      9.86 o 
  -1  -9  14        0.81        8.18      9.80 o 
   0  -9  14       11.02       -7.59      9.19 o 
   1  -9  14       23.61       16.23      8.24 o 
   2  -9  14        0.08       10.33      8.49 o 
   3  -9  14       25.27       24.48      9.06 o 
  -4  -8  14        0.40        2.32     10.06 o 
  -3  -8  14        3.52        7.04     11.43 o 
  -2  -8  14        0.67        9.54      9.73 o 
  -1  -8  14        1.24       -2.96      9.93 o 
   0  -8  14       18.22        6.01     11.36 o 
   1  -8  14        0.00       -7.30      7.60 o 
   2  -8  14       11.69       14.44     10.15 o 
   3  -8  14       19.55       19.70      9.11 o 
   4  -8  14        5.21       -5.26      8.44 o 
  -5  -7  14        7.56        7.13     11.87 o 
  -4  -7  14        6.57        4.37     12.98 o 
  -3  -7  14       11.65       11.68     11.58 o 
  -2  -7  14        5.91        5.08     10.27 o 
  -1  -7  14       98.04       78.78     12.07 o 
   0  -7  14        1.58        5.65     10.29 o 
   1  -7  14       17.87       28.96     10.35 o 
   2  -7  14        1.50      -10.12     10.12 o 
   3  -7  14        0.22        3.02      8.65 o 
   4  -7  14        3.01       -0.33     10.98 o 
  -5  -6  14        0.32        4.41     12.32 o 
  -4  -6  14        1.28        5.11     12.19 o 
  -3  -6  14        0.35        0.72     12.52 o 
  -2  -6  14       44.99       43.78     12.69 o 
  -1  -6  14       20.32       14.06     11.73 o 
   0  -6  14       18.24       11.89     10.65 o 
   1  -6  14        0.00        5.13      9.08 o 
   2  -6  14        4.97        5.25     10.32 o 
   3  -6  14        0.03        7.62      8.71 o 
   4  -6  14        0.27        7.16      8.73 o 
  -3  -5  14        0.18        0.23     14.80 o 
  -2  -5  14        0.00       -1.67     14.23 o 
  -1  -5  14        0.19        4.07     11.94 o 
   0  -5  14        8.93        8.58     10.93 o 
   1  -5  14        5.04        9.58     10.32 o 
   2  -5  14        2.10       -3.14      9.25 o 
   3  -5  14       25.54       23.10      9.25 o 
   4  -5  14        5.26       10.49      7.43 o 
  -1  -4  14       97.69       98.78     16.03 o 
   0  -4  14       52.69       45.67     11.55 o 
   1  -4  14       15.07       15.09     10.43 o 
   2  -4  14        1.36       -0.77     10.27 o 
   3  -4  14        7.58       12.25      7.95 o 
   4  -4  14        1.47      -12.19     12.19 o 
  -1  -3  14       66.73       53.54     22.86 o 
   0  -3  14       23.05       26.86     11.81 o 
   1  -3  14       57.13       51.05     11.18 o 
   2  -3  14        1.28        7.01     10.02 o 
   3  -3  14        0.30        6.37      9.83 o 
   4  -3  14        0.15       -7.91     11.76 o 
   0  -2  14       44.55       46.74     13.64 o 
   1  -2  14        0.00       -0.85     10.30 o 
   2  -2  14        3.83        8.58     11.61 o 
   3  -2  14        1.41        6.31      9.89 o 
   4  -2  14        1.87        5.26      7.99 o 
   0  -1  14       24.56       21.76     12.56 o 
   1  -1  14        7.50        7.94     12.78 o 
   2  -1  14       23.04       24.25      8.57 o 
   3  -1  14        2.00       -6.00      8.00 o 
   4  -1  14       36.83       25.91      7.51 o 
   0   0  14        4.98       -0.10     12.83 o 
   1   0  14       11.71       11.18     10.88 o 
   2   0  14        0.01        3.11      9.96 o 
   3   0  14        3.35        9.80      8.09 o 
   4   0  14       29.89       32.52      9.91 o 
   0   1  14      117.51      110.24     13.31 o 
   1   1  14       39.38       37.37     10.76 o 
   2   1  14        9.32        5.13      7.63 o 
   3   1  14        8.70       16.07      7.96 o 
  -1   2  14       11.76        3.27     11.43 o 
   0   2  14       65.95       72.02     12.90 o 
   1   2  14        0.07        5.84      8.82 o 
   2   2  14        0.42        2.72      9.88 o 
   3   2  14        8.67        5.30     12.54 o 
  -1   3  14        0.16        7.86     12.78 o 
   0   3  14        0.98       -0.83     10.78 o 
   1   3  14        6.43        2.74      9.01 o 
   2   3  14        1.97        9.83      9.83 o 
   3   3  14       12.05       -4.23     19.02 o 
  -2   4  14       13.10        0.47     14.33 o 
  -1   4  14        2.33        3.69     11.35 o 
   0   4  14        5.91       10.05     10.09 o 
   1   4  14        5.41       -4.23      9.89 o 
   2   4  14       50.65       39.25     10.59 o 
  -2   5  14        2.39        1.16     13.22 o 
  -1   5  14        6.29        8.55     10.47 o 
   0   5  14        3.51       -4.09      9.76 o 
   1   5  14       23.40       22.67     10.16 o 
  -3   6  14        7.67        2.54     16.90 o 
  -2   6  14       26.39       13.02     11.50 o 
  -1   6  14       11.29       10.27      9.79 o 
   0   6  14        0.89        2.26      9.80 o 
  -3   7  14       23.71       12.32     14.45 o 
  -2   7  14        0.07        5.25     10.04 o 
  -1   7  14        5.08       -6.01     16.56 o 
   0 -10  15        1.60        1.97     11.47 o 
  -2  -9  15        3.20       -5.54     10.21 o 
  -1  -9  15        1.50       -2.56      9.82 o 
   0  -9  15        0.96       -7.63      7.63 o 
   1  -9  15        4.08       -2.57      9.92 o 
   2  -9  15        7.87       21.16      9.00 o 
  -3  -8  15        2.82       -4.03     10.26 o 
  -2  -8  15        0.72        9.07     10.68 o 
  -1  -8  15        1.72        6.80     10.07 o 
   0  -8  15        1.63       -0.99     10.02 o 
   1  -8  15        6.30        6.35      8.94 o 
   2  -8  15        1.41       -1.60      8.73 o 
   3  -8  15        2.25        4.68      8.79 o 
  -4  -7  15        5.15        2.48     12.89 o 
  -3  -7  15        6.48        4.26     12.44 o 
  -2  -7  15       25.78       24.76     11.98 o 
  -1  -7  15        0.51        0.44     10.34 o 
   0  -7  15       36.00       18.99     10.95 o 
   1  -7  15        0.10       -0.72      9.86 o 
   2  -7  15        1.45        5.67      9.86 o 
   3  -7  15        0.64        0.18      7.63 o 
  -3  -6  15        3.75        1.65     22.76 o 
  -2  -6  15        9.56        5.00     12.52 o 
  -1  -6  15       43.84       41.99     12.18 o 
   0  -6  15        0.86      -10.54     10.54 o 
   1  -6  15        8.80        5.58     10.09 o 
   2  -6  15       27.01       24.95     10.27 o 
   3  -6  15        0.05        2.91      8.12 o 
  -1  -5  15        6.43        8.05     11.56 o 
   0  -5  15      117.67      108.59     16.26 o 
   1  -5  15       44.05       16.61     10.91 o 
   2  -5  15       25.99       15.28     10.44 o 
   3  -5  15        4.62       -1.23      9.00 o 
  -1  -4  15       42.57       37.43     17.50 o 
   0  -4  15        9.89        6.04     11.47 o 
   1  -4  15        3.88        3.16     10.03 o 
   2  -4  15        4.96        3.92      9.80 o 
   3  -4  15        6.13        8.85     10.32 o 
   0  -3  15       10.37        8.03     11.81 o 
   1  -3  15        0.94       -5.05     10.51 o 
   2  -3  15        0.94       -5.84      7.91 o 
   3  -3  15        0.00       -4.64      8.83 o 
   0  -2  15       18.76       18.67     12.21 o 
   1  -2  15        5.00        3.28     11.19 o 
   2  -2  15       16.73       18.50     11.88 o 
   3  -2  15       26.42       23.27     10.20 o 
   0  -1  15        4.43       -0.90     12.32 o 
   1  -1  15        1.82       -1.31     11.52 o 
   2  -1  15        2.48       -0.72      9.86 o 
   3  -1  15        0.43        3.49      8.59 o 
   0   0  15       24.00       19.61     12.78 o 
   1   0  15        0.02        9.07     10.16 o 
   2   0  15       10.88        9.14      8.89 o 
   3   0  15        0.16       -8.14      8.14 o 
   0   1  15       17.30       10.31     13.37 o 
   1   1  15      101.72       94.75     12.00 o 
   2   1  15        4.76       -0.38      9.78 o 
   0   2  15       40.69       38.31     11.90 o 
   1   2  15       19.69       19.40     10.33 o 
   2   2  15        7.98        6.39      8.83 o 
  -1   3  15        0.28        1.79     14.52 o 
   0   3  15        8.06        9.07     10.64 o 
   1   3  15        5.10        3.99      8.61 o 
  -1   4  15        2.77        3.49     12.45 o 
   0   4  15        1.04        4.22     10.66 o 
   1   4  15        8.84       -6.29     14.11 o 
  -2   5  15        2.14        0.21     24.78 o 
  -1   5  15       10.51        7.08     12.10 o 
  -1  -8  16        0.41       -3.99     10.70 o 
   0  -8  16        6.69        5.29     10.40 o 
   1  -8  16        3.25       30.30     19.02 o 
  -2  -7  16        6.97        4.89     12.84 o 
  -1  -7  16        0.01        2.87     11.22 o 
   0  -7  16        0.36       -1.54      9.86 o 
   1  -7  16        7.22       10.87      9.79 o 
  -1  -6  16        2.42       -0.32     12.41 o 
   0  -6  16        0.53       -1.85     10.40 o 
   1  -6  16        7.18       10.16     10.04 o 
   2  -6  16        0.23       -2.94      9.71 o 
  -1  -5  16       12.95       10.33     15.64 o 
   0  -5  16       22.31       12.98     11.21 o 
   1  -5  16        0.33       -3.80      9.91 o 
   2  -5  16        8.35       11.02      9.04 o 
   0  -4  16        6.52       -5.51     11.15 o 
   1  -4  16        4.87        7.70      9.86 o 
   2  -4  16        0.66       -6.15      9.70 o 
   0  -3  16       16.83       10.35     12.07 o 
   1  -3  16        5.23        5.77      9.82 o 
   2  -3  16        7.54        3.55      9.94 o 
   0  -2  16        1.27        0.71     12.78 o 
   1  -2  16        0.00       -1.13     10.12 o 
   2  -2  16        6.71       -5.92     10.01 o 
   0  -1  16       19.73       18.36     14.13 o 
   1  -1  16       13.97        9.81     10.54 o 
   2  -1  16        0.93        2.20     11.33 o 
   0   0  16       38.54       24.15     13.78 o 
   1   0  16        1.12       -0.16     12.95 o 
   0   1  16        0.60       -2.76     12.56 o 
   1   1  16        8.63        8.49     10.41 o 
   0   2  16       17.17        0.46     12.12 o 
   0  -5  17        0.84       -2.70     16.94 o 
   0  -4  17       41.59       24.07     14.04 o 
   0  -3  17       34.50       20.38     16.18 o 
   0  -2  17        0.00        3.88     18.66 o 
   0  -1  17        1.08        1.22     20.23 o 
                                                 
